# Supplementary material for: Effector CD4+ T Cell Expression Signatures and Immune-Mediated Disease Associated Genes
Source: PLoS One. 2012 Jun 8;7(6):e38510. doi: 10.1371/journal.pone.0038510 (PMC3371029; doi:10.1371/journal.pone.0038510)
Supplement: Table S1 — Known GWAS disease associations within upregulated transcripts in Th17-enriched cells compared to Th17-negative CD4+ T cells according to RNASeq. (XLS) [file pone.0038510.s005.xls]

## Sheet: Sheet1
Ensemble ID	Chr	Start Postion	End Position	Gene Name	P-value	Fold change	Diseases/Traits Association	Diseases/Traits Association_pubmedID
ENSG00000000971	1	196621007	196716634	CFH	0	3.38492	||Age-related macular degeneration||Nephropathy||Age-related macular degeneration||Age-related macular degeneration||Age-related macular degeneration||Age-related macular degeneration	||21665990||21399633||20861866||20385819||20385826||15761122
ENSG00000003402	2	201980826	202029033	CFLAR	0	1.32978	NA	NA
ENSG00000004399	3	129274017	129325661	PLXND1	0	4.08743	NA	NA
ENSG00000008283	17	61509667	61523722	CYB561	0	2.57313	NA	NA
ENSG00000025708	22	50964180	50968485	TYMP	0	1.55937	||Hematological and biochemical traits	||20139978
ENSG00000029534	8	41510738	41754280	ANK1	0	4.14081	||Glycated hemoglobin levels	||20858683
ENSG00000060566	19	4153628	4173050	CREB3L3	0	5.9854	NA	NA
ENSG00000062524	15	41795782	41806085	LTK	0	25.3591	NA	NA
ENSG00000069667	15	60780482	61521518	RORA	0	2.2595	||Gamma gluatamyl transferase levels||Plasma levels of liver enzymes (gamma-glutamyl transferase) ||C-reactive protein||Total ventricular volume||Menarche (age at onset)||Asthma||Depression--quantitative trait||Response to citalopram treatment	||22010049||22001757||21300955||21116278||21102462||20860503||20800221||19846067
ENSG00000071575	2	12857014	12882860	TRIB2	0	1.69422	NA	NA
ENSG00000074966	4	48068409	48136273	TXK	0	2.79091	NA	NA
ENSG00000075651	3	171318194	171528740	PLD1	0	3.37101	NA	NA
ENSG00000076706	11	119179240	119191799	MCAM	0	15.2852	NA	NA
ENSG00000080573	19	10070236	10121147	COL5A3	0	68.4834	NA	NA
ENSG00000081985	1	67773046	67862583	IL12RB2	0	2.18582	||Primary biliary cirrhosis||Primary biliary cirrhosis	||20639880||19458352
ENSG00000083454	17	3575747	3599649	P2RX5	0	2.02843	NA	NA
ENSG00000085511	6	161412758	161551917	MAP3K4	0	2.62661	NA	NA
ENSG00000085563	7	87132947	87342611	ABCB1	0	6.70094	NA	NA
ENSG00000095383	9	100961310	101017915	TBC1D2	0	2.00288	NA	NA
ENSG00000096996	19	18170370	18197697	IL12RB1	0	1.82838	NA	NA
ENSG00000101493	18	74069643	74207146	ZNF516	0	2.7831	||Longevity	||20834067
ENSG00000102524	13	108903587	108959385	TNFSF13B	0	4.804	NA	NA
ENSG00000103811	15	79213399	79241916	CTSH	0	6.59226	||Bipolar disorder||Type 1 diabetes||Type 1 diabetes	||21771265||19430480||18978792
ENSG00000104267	8	86376080	86393693	CA2	0	INF	NA	NA
ENSG00000104447	8	116420723	116821899	TRPS1	0	2.26915	NA	NA
ENSG00000104783	19	44270684	44285409	KCNN4	0	2.06337	NA	NA
ENSG00000106348	7	128032330	128050306	IMPDH1	0	2.11661	NA	NA
ENSG00000107742	10	73818792	73848790	SPOCK2	0	2.17949	NA	NA
ENSG00000108924	17	53342320	53402426	HLF	0	24.3763	NA	NA
ENSG00000111536	12	68595130	68619601	IL26	0	6.20488	||Ulcerative colitis	||19122664
ENSG00000111796	12	9747146	9760482	KLRB1	0	10.0299	NA	NA
ENSG00000112115	6	52051184	52055436	IL17A	0	INF	NA	NA
ENSG00000112116	6	52101478	52109335	IL17F	0	INF	NA	NA
ENSG00000112486	6	167525294	167553184	CCR6	0	146.186	||Rheumatoid arthritis||Rheumatoid arthritis	||20453841||20453842
ENSG00000115009	2	228678557	228682272	CCL20	0	INF	NA	NA
ENSG00000115232	2	182321618	182400914	ITGA4	0	2.32016	||White blood cell types	||21738478
ENSG00000115594	2	102681003	102796334	IL1R1	0	12.9549	NA	NA
ENSG00000116016	2	46520805	46613836	EPAS1	0	5.63271	||Renal cell carcinoma	||21131975
ENSG00000118402	6	80624528	80657297	ELOVL4	0	4.00692	NA	NA
ENSG00000121807	3	46395224	46402419	CCR2	0	3.15654	NA	NA
ENSG00000128284	22	36536371	36562225	APOL3	0	1.79873	NA	NA
ENSG00000129116	4	169418216	169849608	PALLD	0	3.62049	||Response to iloperidone treatment (QT prolongation)	||18521091
ENSG00000133794	11	13298198	13408813	ARNTL	0	1.66531	NA	NA
ENSG00000136193	7	29959718	30029905	SCRN1	0	8.92197	NA	NA
ENSG00000136205	7	47314751	47622156	TNS3	0	3.12274	NA	NA
ENSG00000140564	15	91411821	91426688	FURIN	0	2.54282	NA	NA
ENSG00000140678	16	31366508	31394318	ITGAX	0	3.19401	||Systemic lupus erythematosus	||18204098
ENSG00000141232	17	48939583	48945339	TOB1	0	1.69921	NA	NA
ENSG00000143365	1	151778546	151804348	RORC	0	77.2593	NA	NA
ENSG00000144290	2	162280842	162841792	SLC4A10	0	20.5414	NA	NA
ENSG00000145685	5	77781039	78065844	LHFPL2	0	5.28912	NA	NA
ENSG00000148848	10	127700949	128077024	ADAM12	0	97.0385	NA	NA
ENSG00000151914	6	56322784	56819426	DST	0	2.17127	NA	NA
ENSG00000153885	19	34287750	34306668	KCTD15	0	4.76837	NA	NA
ENSG00000154451	1	89724632	89738544	GBP5	0	2.25649	NA	NA
ENSG00000157404	4	55524084	55606881	KIT	0	10.2436	NA	NA
ENSG00000158321	7	69063904	70258054	AUTS2	0	2.35583	||Alcohol consumption	||21471458
ENSG00000159640	17	61554421	61599209	ACE	0	3.52631	||Angiotensin-converting enzyme activity	||20066004
ENSG00000159733	4	2271308	2420390	ZFYVE28	0	1.83311	NA	NA
ENSG00000160183	21	43791998	43816955	TMPRSS3	0	2.84911	NA	NA
ENSG00000160224	21	45705720	45718531	AIRE	0	5.01759	||Rheumatoid arthritis	||21505073
ENSG00000160791	3	46411632	46417697	CCR5	0	2.32803	NA	NA
ENSG00000162594	1	67632082	67725662	IL23R	0	9.00985	||Ankylosing spondylitis||Ulcerative colitis||Psoriasis||Crohn's disease||Ulcerative colitis||Ankylosing spondylitis||Ulcerative colitis||Psoriasis||Ulcerative colitis||Inflammatory bowel disease||Crohn's disease||Crohn's disease||Crohn's disease||Crohn's disease||Inflammatory bowel disease||Crohns disease	||21743469||21297633||20953190||20570966||20228799||20062062||19915572||19169254||19122664||18758464||18587394||17554300||17435756||17447842||17068223||21102463
ENSG00000162630	1	193148174	193155784	B3GALT2	0	35.6324	NA	NA
ENSG00000163297	4	80822302	81046608	ANTXR2	0	1.7319	||Ankylosing spondylitis||Ankylosing spondylitis	||21743469||20062062
ENSG00000163359	2	238232645	238323018	COL6A3	0	2.47708	||Aging (time to event)	||21782286
ENSG00000163629	4	87515467	87736324	PTPN13	0	5.04041	NA	NA
ENSG00000164111	4	122589109	122618268	ANXA5	0	1.54069	||Chronic obstructive pulmonary disease	||21685187
ENSG00000164120	4	175411327	175444305	HPGD	0	5.09936	NA	NA
ENSG00000164733	8	11700032	11726957	CTSB	0	1.54544	NA	NA
ENSG00000165272	9	33441151	33447609	AQP3	0	2.19654	NA	NA
ENSG00000168280	2	149632818	149883273	KIF5C	0	2.75306	NA	NA
ENSG00000169756	2	109150856	109303702	LIMS1	0	2.58239	NA	NA
ENSG00000172215	3	45982424	45989845	CXCR6	0	3.60865	NA	NA
ENSG00000173406	1	57460450	59012406	DAB1	0	7.29049	||Kawasaki disease||HIV-1 control	||21221998||20041166
ENSG00000173482	18	7567816	8406859	PTPRM	0	4.3276	||Dialysis-related mortality	||21546767
ENSG00000175556	23	118108580	118156888	LONRF3	0	6.17995	NA	NA
ENSG00000179820	19	54369476	54379691	MYADM	0	2.15153	NA	NA
ENSG00000180530	21	16333555	16437321	NRIP1	0	2.17241	||Cognitive performance	||19734545
ENSG00000180875	1	240652872	240775449	GREM2	0	8.88177	NA	NA
ENSG00000181409	17	79091094	79139872	AATK	0	8.35435	NA	NA
ENSG00000182511	15	91426924	91439006	FES	0	4.38007	||Diastolic blood pressure||Hypertension||Systolic blood pressure||Blood pressure	||21909115||21909115||21909115||21909110
ENSG00000186187	16	75033249	75144611	ZNRF1	0	2.93826	NA	NA
ENSG00000196329	7	150419340	150447121	GIMAP5	0	1.53062	NA	NA
ENSG00000196407	1	151818219	151826173	THEM5	0	4.78463	NA	NA
ENSG00000197635	2	162848750	162931052	DPP4	0	1.91846	NA	NA
ENSG00000203710	1	207669491	207813992	CR1	0	4.37924	||Erythrocyte sedimentation rate||Alzheimer's disease||Alzheimer's disease (late onset)	||21700265||21460840||21460841
ENSG00000204487	6	3057947	3059915	LTB	0	1.84199	NA	NA
ENSG00000213171	1	151772739	151778630	LINGO4	0	38.9133	NA	NA
ENSG00000215788	1	6521210	6526255	TNFRSF25	0	2.1985	NA	NA
NA	NULL	NULL	NULL	C2orf46	0	17.829	NA	NA
NA	9	2621792	2654485	VLDLR	0	5.50484	NA	NA
NA	14	55595871	55612147	LGALS3	0	4.21551	NA	NA
NA	2	48757307	48906746	STON1	0	3.81025	NA	NA
NA	4	113218498	113363761	ALPK1	0	2.71183	||Epirubicin-induced leukopenia	||21799462
NA	10	6186842	6277505	PFKFB3	0	2.6862	NA	NA
NA	22	45064592	45133561	PRR5	0	2.29617	NA	NA
NA	16	420776	431978	TMEM8A	0	1.60418	NA	NA
NA	6	167343007	167370679	RNASET2	0	1.53483	||Vitiligo	||20526339
ENSG00000150593	10	112631564	112659764	PDCD4	1.11e-16	1.43671	NA	NA
ENSG00000154545	23	51927918	51935364	MAGED4	1.11e-16	3.55913	NA	NA
NA	5	65892175	66463092	MAST4	1.11e-16	2.07321	||Carotid atherosclerosis in HIV infection	||20009918
NA	12	120648249	120703563	PXN	1.11e-16	1.51039	NA	NA
ENSG00000091409	2	173292081	173371181	ITGA6	2.22e-16	2.16413	||Prostate cancer	||19767753
NA	6	139693396	139695785	CITED2	5.55e-16	2.04073	NA	NA
ENSG00000107317	9	139871955	139879887	PTGDS	6.66e-16	INF	NA	NA
ENSG00000184792	22	31089768	31303811	OSBP2	6.66e-16	2.01068	NA	NA
ENSG00000100422	22	47080307	47134158	CERK	9.99e-16	1.99938	NA	NA
ENSG00000111424	12	48235321	48298814	VDR	1.55e-15	2.33361	NA	NA
ENSG00000162433	1	65613231	65697828	AK3L1	2e-15	4.59537	NA	NA
ENSG00000179242	20	59827558	60512307	CDH4	2.22e-15	7.0685	||Sudden cardiac arrest||T-tau||Longevity||Volumetric brain MRI	||21658281||20932310||20834067||17903297
ENSG00000197956	1	153507074	153508720	S100A6	2.78e-15	1.62175	NA	NA
ENSG00000182463	20	51588945	52107482	TSHZ2	3.33e-15	1.64404	NA	NA
ENSG00000147650	8	105501458	105601417	LRP12	3.77e-15	3.14914	NA	NA
ENSG00000071073	2	99235568	99347589	MGAT4A	3.89e-15	1.54733	||Bipolar disorder	||21738484
ENSG00000109339	4	86936275	87515284	MAPK10	4.11e-15	INF	NA	NA
ENSG00000167664	19	4292236	4302428	TMIGD2	5.22e-15	2.61202	NA	NA
ENSG00000120549	10	23983674	24836772	KIAA1217	6.77e-15	10.8049	||Common traits (Other)||Cognitive test performance	||20585627||20125193
ENSG00000159216	21	36160097	37357047	RUNX1	7.22e-15	1.42839	||Phospholipid levels (plasma)||Esophageal cancer||HIV-1 control	||21829377||21642993||20041166
ENSG00000059728	2	70124819	70170077	MXD1	9.44e-15	2.12218	NA	NA
ENSG00000198211	16	89989686	90002505	TUBB3	9.88e-15	3.08044	NA	NA
ENSG00000134531	12	13349649	13369708	EMP1	1.09e-14	5.90643	NA	NA
ENSG00000088826	20	4101626	4168394	SMOX	1.31e-14	5.99237	||Height	||20881960
ENSG00000135144	12	113495661	113535833	DTX1	1.88e-14	3.84099	NA	NA
ENSG00000182230	5	175487691	175559261	FAM153B	2.08e-14	2.16511	NA	NA
ENSG00000183742	7	20176019	20257027	MACC1	2.5e-14	9.98171	NA	NA
ENSG00000111186	12	1639056	1756409	WNT5B	2.52e-14	3.01652	NA	NA
ENSG00000026652	6	161551010	161695093	AGPAT4	2.72e-14	2.22877	NA	NA
ENSG00000136997	8	128747679	128753674	MYC	3.32e-14	1.96174	NA	NA
ENSG00000090097	3	51991469	52008032	PCBP4	3.49e-14	1.51978	NA	NA
ENSG00000133104	13	36875774	36944317	SPG20	3.55e-14	1.59718	NA	NA
NA	5	58264865	59783892	PDE4D	4.65e-14	1.60893	||Esophageal cancer||Asthma||Sleepiness||Neuroticism	||21642993||19426955||17903308||17667963
ENSG00000174738	3	23986750	24021237	NR1D2	5.64e-14	1.66487	NA	NA
ENSG00000185201	11	307630	315272	IFITM2	5.66e-14	1.78641	NA	NA
ENSG00000107281	9	139933921	139940655	NPDC1	5.98e-14	1.6124	NA	NA
ENSG00000089248	12	112451151	112461024	ERP29	9.4e-14	2.42761	NA	NA
ENSG00000221869	8	48649470	48651648	CEBPD	1.09e-13	3.91958	NA	NA
ENSG00000033627	17	40610861	40674596	ATP6V0A1	1.61e-13	1.89047	NA	NA
ENSG00000120158	9	4792868	4861064	RCL1	1.67e-13	1.83436	||Mean corpuscular hemoglobin||Mean corpuscular volume	||19862010||19862010
ENSG00000150457	13	21547170	21635718	LATS2	1.7e-13	2.51248	NA	NA
ENSG00000135631	2	73300509	73383849	RAB11FIP5	1.94e-13	1.70348	NA	NA
ENSG00000074527	12	96051583	96184930	NTN4	2.29e-13	INF	NA	NA
ENSG00000035664	15	64199234	64338521	DAPK2	3.76e-13	2.54971	NA	NA
ENSG00000172819	12	53604353	53626036	RARG	4.58e-13	1.55898	NA	NA
ENSG00000160796	3	47021172	47051193	NBEAL2	4.67e-13	1.28119	NA	NA
NA	13	32605436	32870775	FRY	5.9e-13	2.06826	NA	NA
ENSG00000023171	11	123396343	123498482	GRAMD1B	8.46e-13	2.03849	NA	NA
ENSG00000185340	22	29702571	29708774	GAS2L1	1.13e-12	2.45547	NA	NA
ENSG00000115183	2	159825145	160089170	TANC1	1.27e-12	9.27751	||Sudden cardiac arrest	||21658281
ENSG00000036828	3	121902529	122005342	CASR	1.67e-12	INF	||Serum calcium||Serum calcium	||20705733||20661308
ENSG00000176273	10	95653729	95715819	TMEM20	1.72e-12	2.28235	NA	NA
ENSG00000171867	20	4666881	4682236	PRNP	2.24e-12	1.51801	||Creutzfeldt-Jakob disease	||19081515
ENSG00000160712	1	154377668	154441926	IL6R	2.45e-12	1.74541	||Asthma||C-reactive protein||C-reactive protein||Fibrinogen||Protein quantitative trait loci||C-reactive protein||Pulmonary function traits (other)	||21907864||21300955||19567438||20031577||18464913||18439548||17903307
ENSG00000102144	23	77320684	77384793	PGK1	2.62e-12	1.35949	NA	NA
ENSG00000204681	6	29523405	29601753	GABBR1	2.7e-12	1.61792	NA	NA
NA	2	38893051	38961908	GALM	2.78e-12	1.44035	||5-HTT brain serotonin transporter levels	||21339755
ENSG00000197586	20	25176328	25207365	ENTPD6	3.96e-12	1.318	||Allergic rhinitis	||22036096
ENSG00000168685	5	35852796	35879705	IL7R	5.61e-12	1.60712	||Ulcerative colitis||Multiple sclerosis||Multiple sclerosis||Type 1 diabetes	||21297633||19525953||17660530||17554260
ENSG00000157216	1	54692189	54879152	SSBP3	6.04e-12	1.81269	NA	NA
ENSG00000060558	19	3136190	3163766	GNA15	7.46e-12	2.35005	||Heart failure	||20445134
ENSG00000154153	5	16473146	16617167	FAM134B	8.28e-12	1.81862	NA	NA
ENSG00000060138	12	10851682	10875911	CSDA	9.41e-12	1.96644	NA	NA
ENSG00000168234	18	21572736	21715573	TTC39C	1.11e-11	1.40371	NA	NA
ENSG00000022267	23	135229558	135293518	FHL1	1.31e-11	2.03197	NA	NA
ENSG00000142765	1	27668512	27680421	SYTL1	1.43e-11	1.4568	NA	NA
ENSG00000130396	6	168227601	168372703	MLLT4	1.67e-11	1.56659	NA	NA
ENSG00000137312	6	30695485	30710510	FLOT1	2.58e-11	1.5371	NA	NA
ENSG00000163701	3	9944295	9958086	IL17RE	2.62e-11	8.15801	NA	NA
ENSG00000139537	12	49297892	49325260	CCDC65	4.43e-11	3.48299	NA	NA
ENSG00000112378	6	138411922	138428648	PERP	4.64e-11	2.20438	NA	NA
ENSG00000143537	1	155023041	155035252	ADAM15	7.16e-11	1.53028	NA	NA
ENSG00000177189	23	20168028	20285523	RPS6KA3	7.7e-11	1.44537	NA	NA
ENSG00000163513	3	30647993	30735634	TGFBR2	8.43e-11	1.49678	||Tonometry	||17903302
ENSG00000148175	9	124101354	124132531	STOM	8.58e-11	1.47875	NA	NA
ENSG00000067141	15	73344824	73597547	NEO1	8.92e-11	1.78317	NA	NA
ENSG00000104951	19	50392915	50432796	IL4I1	9.04e-11	2.91262	NA	NA
ENSG00000115607	2	103035148	103069025	IL18RAP	9.73e-11	1.84024	||Crohns disease	||21102463
ENSG00000182134	1	151742582	151763892	TDRKH	1.12e-10	1.53075	NA	NA
ENSG00000128604	7	128577665	128590089	IRF5	1.64e-10	1.48636	NA	NA
ENSG00000134698	1	36273772	36323491	EIF2C4	1.98e-10	1.74567	NA	NA
ENSG00000139289	12	76419226	76425556	PHLDA1	2.74e-10	2.03701	NA	NA
NA	17	6010	31420	DOC2B	4.86e-10	INF	NA	NA
ENSG00000154845	18	9546788	9614567	PPP4R1	6.16e-10	1.42195	NA	NA
ENSG00000184115	2	111143987	111192743	LIMS3	7.37e-10	2.10798	NA	NA
ENSG00000129450	19	51628164	51639520	SIGLEC9	7.86e-10	3.47568	NA	NA
ENSG00000171621	1	9352938	9429591	SPSB1	1.73e-09	1.64669	NA	NA
ENSG00000149016	11	62342516	62359649	TUT1	2.25e-09	1.59804	NA	NA
ENSG00000157570	11	44748014	44953972	TSPAN18	2.26e-09	2.75096	||Schizophrenia	||22037552
ENSG00000160219	23	153903528	153979858	GAB3	2.36e-09	1.80839	||Type 1 diabetes	||19430480
NA	6	43737952	43754221	VEGFA	2.52e-09	3.72852	NA	NA
ENSG00000070526	17	74620846	74639894	ST6GALNAC1	2.54e-09	2.65926	NA	NA
ENSG00000138640	4	89647105	90032549	FAM13A	2.74e-09	2.44446	||Chronic obstructive pulmonary disease||Chronic obstructive pulmonary disease||Pulmonary function||Response to antipsychotic therapy (extrapyramidal side effects)	||22080838||20173748||20010835||19875103
ENSG00000142089	11	319668	321340	IFITM3	2.75e-09	2.55819	NA	NA
NA	15	62455736	62457482	C2CD4B	2.83e-09	INF	NA	NA
ENSG00000169583	9	139889086	139891255	CLIC3	3.26e-09	2.6136	NA	NA
ENSG00000010030	6	36322418	36356164	ETV7	3.3e-09	2.68189	NA	NA
ENSG00000154645	21	19165800	19639690	CHODL	3.38e-09	6.55999	NA	NA
NA	15	62359175	62363109	C2CD4A	3.87e-09	INF	NA	NA
ENSG00000111863	6	11712286	11807279	C6orf105	3.9e-09	2.3303	NA	NA
ENSG00000111961	6	148593439	148873186	SASH1	3.95e-09	10.1323	||Diabetic nephropathy||Protein quantitative trait loci	||21150874||18464913
NA	21	33784751	33887697	C21orf63	4.18e-09	2.02272	NA	NA
ENSG00000158062	1	26607818	26644854	UBXN11	4.22e-09	1.35718	NA	NA
NA	10	102246402	102289636	SEC31B	4.64e-09	1.2638	NA	NA
ENSG00000065833	6	83920107	84140797	ME1	6.05e-09	5.4066	NA	NA
ENSG00000090554	19	49977485	49989487	FLT3LG	7.11e-09	1.6938	NA	NA
ENSG00000106733	9	77675488	77703133	C9orf95	1.02e-08	1.36196	NA	NA
ENSG00000117594	1	209859509	209908295	HSD11B1	1.05e-08	INF	NA	NA
ENSG00000013364	16	29831728	29859355	MVP	1.27e-08	1.38734	NA	NA
ENSG00000164056	4	124317949	124324910	SPRY1	1.27e-08	3.56407	NA	NA
ENSG00000178773	16	89642174	89663654	CPNE7	1.28e-08	2.3977	NA	NA
ENSG00000109255	4	56461395	56502865	NMU	1.32e-08	INF	NA	NA
ENSG00000152223	18	43427573	43547240	KIAA1632	1.44e-08	1.52798	NA	NA
ENSG00000156510	10	70980058	71027315	HKDC1	1.6e-08	2.80085	NA	NA
ENSG00000089012	20	1609797	1638425	SIRPG	1.71e-08	1.58203	||Type 1 diabetes	||19430480
ENSG00000196547	15	91447419	91465814	MAN2A2	1.76e-08	1.4326	||Attention deficit hyperactivity disorder	||18839057
ENSG00000196154	1	153516088	153522612	S100A4	1.89e-08	1.52422	NA	NA
ENSG00000171860	12	8210897	8219067	C3AR1	1.92e-08	2.6099	NA	NA
NA	9	112542576	112934789	PALM2-AKAP2	2.06e-08	INF	NA	NA
ENSG00000198740	17	47366567	47439835	ZNF652	2.46e-08	1.53875	||Blood pressure||Prostate cancer	||21909110||21602798
ENSG00000099282	10	71211228	71267425	TSPAN15	2.53e-08	6.98914	NA	NA
ENSG00000166289	19	30156326	30166376	PLEKHF1	3.18e-08	1.63409	NA	NA
ENSG00000111817	6	116575335	116759442	DSE	3.37e-08	2.20687	NA	NA
ENSG00000120217	9	5450502	5470566	CD274	3.91e-08	1.99481	NA	NA
ENSG00000177374	17	1958392	1962980	HIC1	4.31e-08	3.18888	NA	NA
ENSG00000197694	9	131314865	131395941	SPTAN1	4.98e-08	1.35834	NA	NA
ENSG00000124275	5	7851298	7906138	MTRR	5.2e-08	1.39601	NA	NA
ENSG00000147044	23	41374186	41782716	CASK	5.32e-08	1.36094	NA	NA
NA	1	1682677	1711508	NADK	5.94e-08	1.38099	NA	NA
ENSG00000134285	12	49315751	49319330	FKBP11	6.28e-08	1.90361	NA	NA
ENSG00000169429	4	74606222	74609433	IL8	7.27e-08	15.1535	NA	NA
ENSG00000136630	1	221052742	221058399	HLX	8.21e-08	3.25407	NA	NA
ENSG00000107960	10	105642299	105677963	OBFC1	8.26e-08	1.56114	||Telomere length||Endothelial function traits	||20421499||17903301
ENSG00000177614	1	230457391	230561475	PGBD5	8.96e-08	INF	NA	NA
ENSG00000102265	23	47441711	47446188	TIMP1	1e-07	1.55947	NA	NA
ENSG00000170522	4	110967001	111120355	ELOVL6	1.66e-07	4.81243	||Attention deficit hyperactivity disorder	||20732626
ENSG00000107738	10	73507315	73533337	C10orf54	1.83e-07	1.4922	NA	NA
ENSG00000168297	3	58318606	58411748	PXK	2.18e-07	1.3836	||Systemic lupus erythematosus	||18204446
NA	2	135011829	135206468	MGAT5	2.27e-07	1.46798	NA	NA
ENSG00000156475	5	145967935	146464347	PPP2R2B	2.34e-07	1.58449	||Alcohol dependence||Cognitive test performance	||19581569||17903297
ENSG00000164574	5	153570289	153800544	GALNT10	2.45e-07	1.64212	NA	NA
ENSG00000184557	17	76352863	76356158	SOCS3	2.96e-07	1.77684	NA	NA
ENSG00000143434	1	151104160	151119104	SEMA6C	3.08e-07	2.18033	NA	NA
ENSG00000136830	9	130267617	130341268	FAM129B	3.4e-07	1.82843	NA	NA
ENSG00000178445	9	6532463	6645650	GLDC	3.47e-07	2.21201	NA	NA
ENSG00000133069	1	205197303	205242471	TMCC2	3.93e-07	1.72184	||Mean platelet volume	||19820697
ENSG00000111012	12	58156117	58160976	CYP27B1	4e-07	2.93862	NA	NA
NA	9	138700333	138799005	CAMSAP1	4.22e-07	1.36637	NA	NA
ENSG00000122121	23	128872949	128903514	XPNPEP2	4.23e-07	2.54799	NA	NA
ENSG00000131238	1	40538378	40563375	PPT1	4.23e-07	1.33622	NA	NA
ENSG00000158106	8	144451056	144466390	RHPN1	5.23e-07	1.66009	NA	NA
ENSG00000155265	10	99609995	99627782	GOLGA7B	5.55e-07	2.26237	NA	NA
ENSG00000172046	3	49145478	49158371	USP19	5.7e-07	1.25363	NA	NA
ENSG00000125967	20	32244892	32262269	NECAB3	5.77e-07	1.36356	NA	NA
ENSG00000102882	16	30125425	30134827	MAPK3	5.98e-07	1.25881	NA	NA
ENSG00000172115	7	25159709	25164980	CYCS	6.47e-07	1.52671	NA	NA
ENSG00000176845	17	81037566	81052585	METRNL	6.63e-07	2.17877	NA	NA
NA	6	3849631	3851550	FAM50B	8.67e-07	1.61216	NA	NA
ENSG00000124762	6	36644304	36655116	CDKN1A	8.97e-07	1.79224	NA	NA
ENSG00000145391	4	140417242	140477928	SETD7	9.2e-07	1.62153	||Smoking behavior	||19247474
ENSG00000106123	7	142552791	142568847	EPHB6	9.76e-07	1.50046	NA	NA
ENSG00000137801	15	39873126	39891119	THBS1	9.91e-07	5.8869	NA	NA
ENSG00000180758	1	9160363	9189250	GPR157	1e-06	3.19015	NA	NA
ENSG00000126368	17	38249039	38256978	NR1D1	1.01e-06	2.07322	NA	NA
NA	14	50448429	50474238	C14orf182	1.09e-06	2.54503	NA	NA
ENSG00000090006	19	41099071	41135725	LTBP4	1.11e-06	1.51029	NA	NA
ENSG00000117090	1	160577889	160617085	SLAMF1	1.27e-06	1.34524	NA	NA
ENSG00000128039	4	56212275	56239263	SRD5A3	1.34e-06	1.81438	NA	NA
ENSG00000138031	2	25042037	25142708	ADCY3	1.38e-06	1.39039	NA	NA
ENSG00000144476	2	237476429	237491001	CXCR7	1.48e-06	2.4894	NA	NA
ENSG00000005381	17	56347216	56358296	MPO	1.5e-06	4.19086	NA	NA
ENSG00000115590	2	102608305	102645006	IL1R2	1.53e-06	8.50638	NA	NA
ENSG00000165029	9	107543282	107690518	ABCA1	1.66e-06	INF	||Metabolic traits||Coronary heart disease||MRI atrophy measures||HDL cholesterol||HDL cholesterol||HDL cholesterol||HDL cholesterol||HDL cholesterol	||21909109||21347282||21116278||20864672||19060911||19060906||18193044||18193043
ENSG00000101986	23	152990322	153010216	ABCD1	1.7e-06	1.86441	||Bipolar disorder and schizophrenia	||20889312
ENSG00000134852	4	56298642	56413305	CLOCK	1.78e-06	1.68251	NA	NA
ENSG00000188372	7	76026834	76071388	ZP3	2.03e-06	1.61183	NA	NA
ENSG00000178038	3	46710486	46735194	ALS2CL	2.06e-06	1.66381	NA	NA
NA	17	16946106	17088873	MPRIP	2.15e-06	1.38508	NA	NA
NA	4	5958627	5990166	C4orf50	2.17e-06	3.23629	NA	NA
ENSG00000134030	18	46065416	46389588	KIAA0427	2.24e-06	1.69692	NA	NA
ENSG00000154429	1	229456757	229479041	C1orf96	2.39e-06	1.63277	NA	NA
ENSG00000150681	1	192127586	192154945	RGS18	2.51e-06	3.14987	NA	NA
ENSG00000053524	3	182895830	183146566	MCF2L2	3.31e-06	1.64047	NA	NA
ENSG00000141526	17	80186292	80197369	SLC16A3	3.46e-06	1.9178	NA	NA
ENSG00000125864	20	17474549	17549865	BFSP1	3.66e-06	2.62654	NA	NA
ENSG00000198918	23	118920466	118925606	RPL39	3.67e-06	1.58881	NA	NA
ENSG00000177606	1	59246464	59249785	JUN	3.75e-06	1.94143	NA	NA
ENSG00000137393	6	18368778	18469105	RNF144B	3.88e-06	3.75026	NA	NA
ENSG00000107819	10	102790990	102800998	SFXN3	4.46e-06	1.29275	NA	NA
ENSG00000175538	11	74165885	74178774	KCNE3	4.5e-06	4.80415	||Corneal astigmatism	||22144915
ENSG00000174748	3	23958035	23965183	RPL15	5.39e-06	1.28778	NA	NA
ENSG00000132561	8	98881067	99048944	MATN2	5.44e-06	INF	NA	NA
ENSG00000105255	19	4304590	4323843	FSD1	5.61e-06	2.28893	NA	NA
ENSG00000101842	23	107288199	107322414	VSIG1	6.12e-06	1.71517	NA	NA
ENSG00000133574	7	150264364	150271041	GIMAP4	6.28e-06	1.2546	NA	NA
ENSG00000102349	23	56258853	56314322	KLF8	6.72e-06	1.84472	NA	NA
ENSG00000116337	1	110158725	110174673	AMPD2	6.86e-06	1.33312	NA	NA
ENSG00000181264	11	120195837	120204391	TMEM136	6.92e-06	3.34074	NA	NA
ENSG00000058600	16	22308729	22346424	POLR3E	7.16e-06	1.31155	NA	NA
ENSG00000089692	12	6881677	6887621	LAG3	7.54e-06	1.70681	NA	NA
NA	11	2150347	2170833	IGF2	7.58e-06	INF	||Type 1 diabetes autoantibodies||Type 1 diabetes||Type 1 diabetes	||21829393||17632545||17554260
ENSG00000137965	1	79115480	79129763	IFI44	7.65e-06	1.5681	NA	NA
ENSG00000163462	1	155145872	155157447	TRIM46	7.78e-06	1.49712	NA	NA
ENSG00000134470	10	5991037	6020150	IL15RA	7.79e-06	1.39887	NA	NA
NA	10	73156703	73575702	CDH23	8.08e-06	2.24862	NA	NA
ENSG00000151062	12	1901122	2028002	CACNA2D4	8.41e-06	1.93791	NA	NA
ENSG00000206561	3	15491639	15563258	COLQ	8.57e-06	1.79598	NA	NA
ENSG00000188706	23	128937263	128977885	ZDHHC9	8.58e-06	1.4827	NA	NA
ENSG00000116106	2	222282746	222438922	EPHA4	8.91e-06	1.37581	NA	NA
ENSG00000177301	1	111136201	111174096	KCNA2	8.95e-06	1.74657	NA	NA
ENSG00000143013	1	87794150	87812788	LMO4	9.04e-06	1.46048	NA	NA
ENSG00000117298	1	21543739	21671997	ECE1	9.78e-06	1.33936	NA	NA
ENSG00000114473	3	197615945	197687013	IQCG	9.88e-06	1.48412	NA	NA
ENSG00000149557	11	125315645	125366213	FEZ1	1.1e-05	2.80714	NA	NA
ENSG00000198792	22	38615297	38669040	TMEM184B	1.1e-05	1.49364	NA	NA
ENSG00000127585	16	742499	755829	FBXL16	1.18e-05	1.75529	NA	NA
ENSG00000100365	22	37257029	37274057	NCF4	1.38e-05	1.4424	NA	NA
ENSG00000101000	20	33758726	33765165	PROCR	1.4e-05	2.49222	||D-dimer levels||Plasma levels of Protein C||Plasma coagulation factors	||21502573||20802025||20231535
ENSG00000099377	16	30996518	31000473	HSD3B7	1.42e-05	1.89723	NA	NA
ENSG00000196533	1	206238871	206288647	C1orf186	1.45e-05	INF	NA	NA
ENSG00000140022	14	81728125	81864927	STON2	1.47e-05	INF	NA	NA
ENSG00000160678	1	153600401	153604513	S100A1	1.53e-05	2.72404	NA	NA
ENSG00000102871	16	67188082	67193789	TRADD	1.59e-05	1.56542	NA	NA
ENSG00000056972	6	111877656	111927481	TRAF3IP2	1.62e-05	1.40024	||Psoriasis||Psoriatic arthritis	||20953188||20953186
ENSG00000110057	11	67758574	67772452	UNC93B1	1.64e-05	1.90872	NA	NA
ENSG00000108773	17	40265125	40273376	KAT2A	1.77e-05	1.40606	NA	NA
ENSG00000174083	17	8706040	8770994	PIK3R6	1.8e-05	3.62049	NA	NA
ENSG00000163823	3	46243199	46249887	CCR1	1.83e-05	1.97164	NA	NA
ENSG00000180611	3	192514603	192635950	C3orf59	2.07e-05	2.1271	NA	NA
ENSG00000140939	16	67204404	67209643	NOL3	2.13e-05	2.26632	NA	NA
ENSG00000142546	19	50058969	50083813	NOSIP	2.13e-05	1.57451	NA	NA
ENSG00000136068	3	57994126	58157982	FLNB	2.19e-05	1.39955	NA	NA
ENSG00000141934	19	281047	291435	PPAP2C	2.34e-05	2.40605	NA	NA
ENSG00000162543	1	20512577	20522541	UBXN10	2.63e-05	2.21017	NA	NA
ENSG00000020577	14	55034634	55260033	SAMD4A	3.27e-05	2.51469	NA	NA
ENSG00000143367	1	151512780	151556059	TUFT1	3.53e-05	1.94692	NA	NA
ENSG00000090316	4	1283638	1333935	MAEA	4.03e-05	1.35392	NA	NA
NA	6	2839513	31556685	LST1	4.51e-05	2.22803	||Serum IgE levels||Schizophrenia||Plasma levels of liver enzymes (alkaline phosphatase) ||Dengue shock syndrome ||Height||Pulmonary function||Cardiovascular disease risk factors||Schizophrenia||Stevens-Johnson syndrome and toxic epidermal necrolysis (SJS-TEN)||Carotid intima media thickness||Diastolic blood pressure||Hypertension||Systolic blood pressure||Blood pressure||Graves' disease||Graves'…	||22075330||22037552||22001757||22001756||21998595||21946350||21943158||21926974||21912425||21909108||21909115||21909115||21909115||21909110||21900946||21841780||21810746||21846871||21801394||21829377||21785125||21743469||21743467||21750679||21738478||21685187||21653640||21665994||21623375||21507922||21533022||21499248||21570397||21490949||21428769||21378990||21378988||21294900||21348951||2120893…
NA	15	52599479	52821247	MYO5A	4.55e-05	1.35751	NA	NA
ENSG00000169231	1	155165378	155178842	THBS3	4.7e-05	1.41434	NA	NA
ENSG00000081052	2	227867426	228028829	COL4A4	5.04e-05	INF	NA	NA
ENSG00000174792	4	76481257	76491095	C4orf26	5.15e-05	3.31262	NA	NA
ENSG00000157303	9	95820988	95847420	SUSD3	5.3e-05	1.32816	NA	NA
ENSG00000115652	2	106709758	106810795	UXS1	5.34e-05	1.27037	NA	NA
ENSG00000160223	21	45642873	45660849	ICOSLG	5.35e-05	1.55647	||Celiac disease	||20190752
ENSG00000068793	15	22892662	23006016	CYFIP1	5.61e-05	1.41443	NA	NA
ENSG00000072840	4	5712923	5830772	EVC	6.43e-05	1.53464	NA	NA
ENSG00000011422	19	44150270	44174502	PLAUR	6.59e-05	2.102	NA	NA
ENSG00000177469	17	40554467	40575338	PTRF	7.07e-05	INF	||Crohns disease	||21102463
ENSG00000137845	15	58887402	59042177	ADAM10	7.14e-05	1.28588	NA	NA
ENSG00000116717	1	68150743	68154021	GADD45A	7.15e-05	1.6378	NA	NA
ENSG00000105613	19	12949258	12985765	MAST1	7.27e-05	2.29071	NA	NA
ENSG00000049246	1	7844379	7905237	PER3	7.29e-05	1.53549	||Crohns disease	||21102463
ENSG00000123689	1	209848764	209849733	G0S2	7.65e-05	2.58896	NA	NA
NA	1	249144204	249153284	ZNF692	7.75e-05	1.27847	NA	NA
ENSG00000123427	12	58166382	58176321	FAM119B	7.97e-05	2.0888	NA	NA
ENSG00000155366	1	113243727	113250056	RHOC	8e-05	1.33567	NA	NA
ENSG00000129028	15	71173680	71185098	THAP10	8.04e-05	INF	NA	NA
ENSG00000110619	11	3022151	3078843	CARS	8.55e-05	1.24664	||Longevity	||20834067
NA	5	150157866	150176297	C5orf62	8.57e-05	3.13226	NA	NA
ENSG00000011590	19	36203829	36207940	ZBTB32	8.93e-05	1.60193	NA	NA
ENSG00000167550	12	49458467	49463775	RHEBL1	9.45e-05	1.77941	NA	NA
ENSG00000113645	5	167718655	167899308	WWC1	0.000102007	2.33393	NA	NA
ENSG00000161638	12	54789048	54813050	ITGA5	0.000102715	1.62327	NA	NA
ENSG00000163545	1	205271186	205290883	NUAK2	0.000105588	1.82457	NA	NA
ENSG00000198796	18	56148478	56296189	ALPK2	0.000108941	2.11324	NA	NA
ENSG00000132481	17	73870246	73874656	TRIM47	0.000110238	1.88602	||White matter hypersensitivity burden	||21681796
ENSG00000187024	9	130475771	130487152	PTRH1	0.000120274	1.85583	NA	NA
ENSG00000111266	12	12628828	12715317	DUSP16	0.000124496	1.35388	NA	NA
NA	20	17594322	17662928	RRBP1	0.000125705	1.22943	NA	NA
ENSG00000204267	6	32789609	32806557	TAP2	0.000127388	1.3227	NA	NA
ENSG00000178015	5	94955781	94957846	GPR150	0.000129379	2.50357	NA	NA
ENSG00000182183	1	53099015	53135355	FAM159A	0.000132926	1.66932	NA	NA
ENSG00000080200	3	97595818	97663810	CRYBG3	0.00014245	1.63544	NA	NA
ENSG00000165300	13	88324869	88331868	SLITRK5	0.000145047	4.602	NA	NA
ENSG00000160999	7	101928404	101962178	SH2B2	0.000146746	3.35838	NA	NA
ENSG00000151458	4	125585206	125633887	ANKRD50	0.000149905	1.74672	NA	NA
ENSG00000141837	19	13317255	13617274	CACNA1A	0.000149956	2.76961	NA	NA
ENSG00000105649	19	18307593	18314839	RAB3A	0.000150665	1.96874	NA	NA
NA	12	69201970	69239211	MDM2	0.000151811	1.3283	NA	NA
ENSG00000213923	22	38686696	38794527	CSNK1E	0.000182141	1.23577	NA	NA
ENSG00000187583	1	901876	911245	PLEKHN1	0.000188537	2.32964	NA	NA
ENSG00000109790	4	39046450	39128477	KLHL5	0.000193957	1.30197	NA	NA
ENSG00000040608	22	20228937	20270769	RTN4R	0.000200423	1.80009	NA	NA
ENSG00000196839	20	43248162	43280874	ADA	0.000201085	1.50164	NA	NA
ENSG00000103089	16	74746852	74808730	FA2H	0.000208294	6.40699	NA	NA
ENSG00000125691	17	37004117	37010064	RPL23	0.000208914	1.21836	NA	NA
ENSG00000101220	20	3734154	3749034	C20orf27	0.000232254	1.34677	NA	NA
ENSG00000017483	23	48316919	48328644	SLC38A5	0.00025413	1.32029	NA	NA
ENSG00000080910	1	196788897	196928356	CFHR1	0.000266846	3.75389	||Acute lymphoblastic leukemia (childhood)	||19684603
ENSG00000146242	6	83072922	83080545	TPBG	0.000284004	INF	NA	NA
ENSG00000075340	2	70834749	70995357	ADD2	0.000287751	2.2356	NA	NA
ENSG00000111669	12	6976282	6980112	TPI1	0.000305027	1.27094	NA	NA
ENSG00000196782	4	140640418	141075338	MAML3	0.00031097	2.05965	NA	NA
ENSG00000171680	1	6526151	6580121	PLEKHG5	0.00031725	1.88701	NA	NA
ENSG00000188820	6	116782532	116784934	FAM26F	0.000331673	2.03136	NA	NA
ENSG00000136573	8	11351509	11422113	BLK	0.000340099	2.28587	||Rheumatoid arthritis||Systemic lupus erythematosus	||21452313||19165918
NA	NULL	NULL	NULL	C11orf44	0.000348023	INF	NA	NA
ENSG00000142149	21	33245627	33416946	HUNK	0.000398512	INF	||Type 2 diabetes||Reasoning||Vitiligo	||21490949||21107309||19890347
ENSG00000134532	12	23682439	24103966	SOX5	0.000420156	6.52339	||Systemic sclerosis	||21779181
ENSG00000115297	2	74740589	74744769	TLX2	0.000435307	3.29011	NA	NA
ENSG00000142864	1	67873492	67896098	SERBP1	0.000481347	1.20803	NA	NA
ENSG00000105993	7	157128074	157210133	DNAJB6	0.000483038	1.23037	NA	NA
ENSG00000132694	1	156904631	157015162	ARHGEF11	0.000505334	1.5048	NA	NA
ENSG00000163820	3	45959395	46037316	FYCO1	0.000536706	1.4364	NA	NA
ENSG00000041880	3	51976360	51982883	PARP3	0.000552953	1.25428	NA	NA
ENSG00000123159	19	14588571	14606944	GIPC1	0.000568836	1.25307	NA	NA
ENSG00000125966	20	33814456	33864804	MMP24	0.000579078	2.31871	||Attention deficit hyperactivity disorder	||18839057
ENSG00000107404	1	1270655	1284760	DVL1	0.000657516	1.32486	NA	NA
NA	NULL	NULL	NULL	PRSS50	0.000664091	INF	NA	NA
NA	6	158402918	158519568	SYNJ2	0.000673147	1.44042	NA	NA
ENSG00000166949	15	67358182	67487533	SMAD3	0.000686098	1.27062	||Asthma||Coronary heart disease||Crohns disease	||20860503||17634449||21102463
ENSG00000159884	9	35658300	35661508	CCDC107	0.000702486	1.34572	NA	NA
ENSG00000104312	8	90769974	90803291	RIPK2	0.000703517	2.02379	||Leprosy	||20018961
ENSG00000102878	16	67197287	67203848	HSF4	0.000723296	1.73019	NA	NA
ENSG00000169884	12	49359122	49365546	WNT10B	0.000729105	3.07613	NA	NA
ENSG00000163346	1	154916551	154928599	PBXIP1	0.000744846	1.29686	NA	NA
ENSG00000148341	9	131769314	131790582	SH3GLB2	0.000799074	1.19114	NA	NA
ENSG00000148343	9	131798899	131834361	FAM73B	0.000861313	1.21859	NA	NA
ENSG00000095321	9	131857072	131873468	CRAT	0.000951402	1.25116	NA	NA
NA	1	5922869	6052531	NPHP4	0.00095171	1.31473	NA	NA
ENSG00000072041	12	85253266	85306606	SLC6A15	0.000982232	INF	NA	NA
ENSG00000102393	23	100652790	100662913	GLA	0.000993795	1.40421	NA	NA
ENSG00000143036	1	95285897	95360802	SLC44A3	0.00104758	2.62738	NA	NA
NA	21	30449811	30548200	C21orf7	0.00111174	1.46382	NA	NA
NA	16	67700716	67702659	C16orf86	0.00115472	1.52575	NA	NA
NA	NULL	NULL	NULL	GPR34	0.0012212	2.94274	NA	NA
ENSG00000076641	8	81882525	82024303	PAG1	0.00126736	1.23184	NA	NA
ENSG00000186047	13	51285143	51418075	DLEU7	0.00127223	INF	NA	NA
ENSG00000187260	7	151072994	151107813	WDR86	0.00127546	1.68803	NA	NA
ENSG00000126759	23	47483611	47489704	CFP	0.00132866	1.71531	NA	NA
ENSG00000152642	3	32147180	32210205	GPD1L	0.00132967	1.41663	NA	NA
ENSG00000167491	19	19496638	19619740	GATAD2A	0.00135518	1.20714	NA	NA
ENSG00000033050	7	150904922	150924316	ABCF2	0.00144683	1.31005	NA	NA
ENSG00000132879	1	11714431	11723384	FBXO44	0.00147009	1.32903	NA	NA
NA	20	43160435	43247677	PKIG	0.00149707	1.87573	NA	NA
ENSG00000196456	7	150065878	150109558	ZNF775	0.001548	1.30287	NA	NA
ENSG00000177875	12	48577365	48579709	C12orf68	0.00157702	6.18627	NA	NA
ENSG00000171503	4	159593276	159630775	ETFDH	0.00173553	1.30301	NA	NA
ENSG00000104341	8	98787284	98865241	LAPTM4B	0.001781	1.60553	NA	NA
ENSG00000154328	8	11627143	11644855	NEIL2	0.00178483	1.43278	||Neutrophil count	||21507922
ENSG00000120440	6	167738573	167772991	TTLL2	0.00179353	2.56368	NA	NA
ENSG00000180921	8	144806102	144815971	FAM83H	0.00186551	1.45991	NA	NA
ENSG00000154217	17	65373923	65689645	PITPNC1	0.00190445	1.38351	NA	NA
ENSG00000185634	15	49115931	49255641	SHC4	0.00195114	1.95623	||Major depressive disorder	||21621269
ENSG00000102901	16	67862061	67869241	CENPT	0.00202414	1.29283	NA	NA
ENSG00000178802	15	75182362	75191798	MPI	0.00205576	1.34431	NA	NA
ENSG00000128245	22	32340446	32353590	YWHAH	0.00213375	1.24332	NA	NA
ENSG00000156398	10	104474296	104498951	SFXN2	0.00222606	1.61234	NA	NA
ENSG00000168010	11	72525352	72554719	ATG16L2	0.00228851	1.36413	NA	NA
ENSG00000120129	5	172195092	172198198	DUSP1	0.00229236	1.73922	NA	NA
ENSG00000179057	11	18725851	18747777	IGSF22	0.00232357	5.07381	NA	NA
ENSG00000119950	10	111967362	112047123	MXI1	0.00241003	1.28972	||Normalized brain volume	||19010793
ENSG00000164086	3	52082934	52090566	DUSP7	0.00251814	1.32892	NA	NA
ENSG00000089723	14	94492723	94515276	OTUB2	0.00252148	1.66444	NA	NA
ENSG00000130635	9	137533619	137736686	COL5A1	0.00263709	7.18553	||Longevity||Central corneal thickness	||20834067||20719862
ENSG00000185650	14	69254374	69263190	ZFP36L1	0.00270854	1.42377	NA	NA
ENSG00000139625	12	53874279	53893271	MAP3K12	0.00285894	1.35269	NA	NA
ENSG00000163171	2	37869031	37965611	CDC42EP3	0.00287676	1.36747	||Total ventricular volume||Height	||21116278||20881960
ENSG00000170190	17	73084054	73102246	SLC16A5	0.00288766	1.57196	NA	NA
ENSG00000178607	17	62120389	62207502	ERN1	0.0031246	1.34473	NA	NA
ENSG00000005471	7	87031012	87109751	ABCB4	0.00328035	INF	NA	NA
NA	NULL	NULL	NULL	HAUS7	0.00330544	1.36722	NA	NA
ENSG00000121297	19	31765850	31840431	TSHZ3	0.00331797	1.93684	||Cognitive performance	||19734545
ENSG00000145491	5	10441635	10472141	ROPN1L	0.00336965	3.08496	||Breast cancer	||21424380
ENSG00000035403	10	75757871	75879918	VCL	0.00346242	1.35054	NA	NA
ENSG00000137193	6	37137978	37143202	PIM1	0.00372758	1.18938	NA	NA
NA	8	1772148	1906806	ARHGEF10	0.00380014	1.82447	NA	NA
ENSG00000110013	11	124503008	124565603	SIAE	0.00381494	1.59103	||Bipolar disorder	||18711365
ENSG00000141458	18	21111400	21166451	NPC1	0.00390842	1.31979	||Obesity	||19151714
ENSG00000197150	7	150725509	150744869	ABCB8	0.0039247	1.17524	NA	NA
ENSG00000162511	1	31205315	31230667	LAPTM5	0.00392644	1.15258	NA	NA
ENSG00000176454	15	34651088	34659395	LPCAT4	0.00394398	1.49292	NA	NA
NA	3	97660660	97691295	MINA	0.00396167	1.1848	NA	NA
ENSG00000163624	4	85504131	85572491	CDS1	0.00407459	9.09703	NA	NA
ENSG00000135318	6	86159301	86205500	NT5E	0.00412526	1.76868	NA	NA
ENSG00000134453	10	6130948	6159420	RBM17	0.00420893	1.16778	NA	NA
ENSG00000128285	22	41074753	41078818	MCHR1	0.00450799	2.13593	NA	NA
NA	13	77454303	77460540	KCTD12	0.00453185	1.54517	NA	NA
ENSG00000170956	19	42300368	42316352	CEACAM3	0.00459523	INF	NA	NA
ENSG00000189058	3	195295572	195311076	APOD	0.00461822	1.88344	NA	NA
ENSG00000112599	6	42152138	42162694	GUCA1B	0.00466269	2.89109	NA	NA
ENSG00000196214	19	52772823	52795977	ZNF766	0.00480808	1.98644	NA	NA
ENSG00000105707	19	35531409	35557475	HPN	0.00500034	3.00748	NA	NA
ENSG00000164620	5	141016516	141020644	RELL2	0.00504886	1.35114	NA	NA
ENSG00000152192	13	79173226	79177695	POU4F1	0.00505021	1.85312	NA	NA
ENSG00000138175	10	104436314	104474164	ARL3	0.00508534	1.62018	NA	NA
ENSG00000067177	23	71798663	71934167	PHKA1	0.00514417	1.52711	NA	NA
ENSG00000103522	16	27413685	27463362	IL21R	0.00540537	1.3229	||Bone mineral density	||19874204
ENSG00000105929	7	138391039	138484305	ATP6V0A4	0.0055059	INF	||F-cell distribution	||21326311
ENSG00000134247	1	117452678	117532980	PTGFRN	0.00564957	1.92986	||Erectile dysfunction and prostate cancer treatment	||20932654
NA	14	105992952	105996539	TMEM121	0.00570169	1.73294	NA	NA
ENSG00000131401	19	50837052	50848024	NAPSB	0.0057995	5.02631	NA	NA
ENSG00000198668	14	90863326	90874617	CALM1	0.00587763	1.22243	NA	NA
ENSG00000170921	17	61086897	61505067	TANC2	0.00588165	1.46857	NA	NA
ENSG00000177989	22	50968138	50971009	ODF3B	0.00598331	1.5414	NA	NA
ENSG00000102796	13	52342128	52378293	DHRS12	0.00598964	1.35107	NA	NA
ENSG00000198720	17	27916800	27941779	ANKRD13B	0.00609582	1.54205	||Height	||20881960
ENSG00000185880	15	45028559	45060025	TRIM69	0.00635277	1.41699	NA	NA
ENSG00000135093	12	109460893	109525831	USP30	0.00642983	1.45498	NA	NA
ENSG00000005884	17	48133331	48167848	ITGA3	0.00647328	1.50958	NA	NA
ENSG00000116785	1	196743924	196764536	CFHR3	0.00652926	INF	||Meningococcal disease	||20694013
ENSG00000008226	3	38080695	38165516	DLEC1	0.00658913	2.22634	NA	NA
NA	9	84198599	84303596	TLE1	0.00679734	3.78765	NA	NA
ENSG00000106351	7	100136833	100165842	AGFG2	0.00717552	1.22952	NA	NA
ENSG00000132405	4	6910968	7034845	TBC1D14	0.00720797	1.12191	NA	NA
ENSG00000086967	19	50936159	50969583	MYBPC2	0.0072685	INF	NA	NA
ENSG00000051596	5	175344875	175461683	THOC3	0.00730432	1.22741	NA	NA
ENSG00000005448	2	74648804	74652882	WDR54	0.00733188	1.33979	NA	NA
ENSG00000198286	7	2945774	3083579	CARD11	0.00761925	1.30885	NA	NA
ENSG00000153246	2	160788518	160919121	PLA2R1	0.00763545	INF	||Nephropathy (idiopathic membranous)	||21323541
ENSG00000149289	11	109964086	110042566	ZC3H12C	0.00777853	1.83572	||Exercise treadmill test traits	||17903301
ENSG00000215472	18	47014857	47018906	RPL17	0.00791384	1.3438	NA	NA
ENSG00000163235	2	70674411	70781325	TGFA	0.00812703	12.2132	||Neutrophil count||Longevity	||21507922||20834067
ENSG00000184925	9	139844002	139849949	LCN12	0.00831408	2.44083	NA	NA
NA	1	47023090	47082563	MKNK1	0.00843229	1.21132	NA	NA
ENSG00000130340	6	158244280	158366109	SNX9	0.00845745	1.25049	NA	NA
ENSG00000162885	1	235610532	235667781	B3GALNT2	0.00858152	1.51221	NA	NA
ENSG00000185101	11	417932	442011	ANO9	0.00860869	1.23761	NA	NA
ENSG00000186007	1	205350505	205425082	LEMD1	0.0086131	INF	NA	NA
ENSG00000167130	9	131843378	131852717	DOLPP1	0.00882911	1.4702	NA	NA
ENSG00000130714	9	134378288	134399193	POMT1	0.00890575	1.17711	NA	NA
ENSG00000136247	7	6617064	6629005	ZDHHC4	0.00894515	1.25255	NA	NA
NA	9	139877444	139880210	LCNL1	0.00923592	4.43248	NA	NA
ENSG00000064666	19	1026297	1039060	CNN2	0.0093066	1.15468	NA	NA
ENSG00000149256	11	78363875	79151992	ODZ4	0.00932468	INF	||Bipolar disorder||Bipolar disorder||Cognitive test performance	||21926972||18711365||17903297
ENSG00000133019	1	239549864	240078750	CHRM3	0.00934072	INF	||Platelet counts	||21507922
ENSG00000124429	23	84532401	84634748	POF1B	0.00934117	2.06774	NA	NA
ENSG00000159753	16	67679029	67691456	RLTPR	0.00939225	1.32362	NA	NA
ENSG00000198909	17	61699800	61773667	MAP3K3	0.0093985	1.23174	||Height||Height||Height	||22021425||21998595||18391951
ENSG00000143627	1	155259085	155271225	PKLR	0.00983317	INF	NA	NA
ENSG00000180370	3	196466727	196559518	PAK2	0.00997089	1.2312	||Total ventricular volume	||21116278
ENSG00000174951	19	49251267	49258647	FUT1	0.0100202	3.71281	NA	NA
ENSG00000170128	1	200842082	200843306	GPR25	0.0103269	INF	NA	NA
ENSG00000075643	18	33767481	33852120	MOCOS	0.0104073	INF	NA	NA
ENSG00000125731	19	6752210	6767523	SH2D3A	0.0105837	1.54875	NA	NA
ENSG00000196092	9	36833271	37034476	PAX5	0.0107537	INF	||Obesity and blood pressure	||22013104
ENSG00000213203	7	150413644	150421372	GIMAP1	0.0111577	1.33645	NA	NA
ENSG00000167701	8	145728355	145732557	GPT	0.0113529	2.33564	NA	NA
ENSG00000119042	2	200134222	200335989	SATB2	0.0114579	3.62314	||Ulcerative colitis	||20228799
ENSG00000117016	1	41086350	41131329	RIMS3	0.0118121	1.53224	NA	NA
ENSG00000059122	16	2961979	3001208	FLYWCH1	0.0119141	1.21254	NA	NA
ENSG00000173040	4	5544498	5711275	EVC2	0.0119387	1.61878	NA	NA
NA	12	56522053	56538452	ESYT1	0.0119662	1.2394	NA	NA
ENSG00000120256	6	150139933	150186199	LRP11	0.0121132	1.55108	NA	NA
ENSG00000083807	19	59009703	59023432	SLC27A5	0.0121258	1.56912	NA	NA
ENSG00000170727	8	145486054	145515082	BOP1	0.0121334	1.50722	NA	NA
ENSG00000087157	17	76374734	76420635	PGS1	0.012162	1.32468	NA	NA
ENSG00000152766	10	90581888	90611575	ANKRD22	0.0122647	INF	NA	NA
ENSG00000120278	6	150920998	151164799	PLEKHG1	0.0125581	1.58503	NA	NA
ENSG00000136986	8	124025457	124054663	DERL1	0.0125675	1.26017	NA	NA
ENSG00000059804	12	8071825	8088871	SLC2A3	0.0127264	1.21178	NA	NA
ENSG00000107815	10	102747123	102754158	C10orf2	0.0129928	1.39401	NA	NA
ENSG00000139714	12	122089023	122110537	MORN3	0.0134872	1.75354	NA	NA
ENSG00000186792	3	50330261	50336899	HYAL3	0.0136153	1.30838	NA	NA
ENSG00000168000	11	62457746	62477317	BSCL2	0.0138939	1.2109	NA	NA
ENSG00000112406	6	139456248	139501939	HECA	0.0142063	1.23592	NA	NA
ENSG00000160691	1	154934773	154946871	SHC1	0.0144533	1.18366	NA	NA
ENSG00000089876	10	127524905	127585005	DHX32	0.0145895	1.33404	NA	NA
ENSG00000120889	8	22877645	22926692	TNFRSF10B	0.0146865	1.31957	NA	NA
ENSG00000151388	5	33523639	33892297	ADAMTS12	0.0154462	INF	||Mortality among heart failure patients	||20400778
NA	6	43395291	43418163	ABCC10	0.0157193	1.20816	NA	NA
ENSG00000182472	19	39220831	39235114	CAPN12	0.0161453	1.894	NA	NA
ENSG00000185049	4	1984440	2043630	WHSC2	0.0166043	1.19284	NA	NA
ENSG00000168994	6	3722853	3752260	C6orf145	0.0166634	1.97965	NA	NA
ENSG00000147382	23	152853376	152864707	FAM58A	0.017454	1.18847	NA	NA
NA	NULL	NULL	NULL	C4orf12	0.0176119	INF	NA	NA
ENSG00000196507	23	102862378	102884618	TCEAL3	0.0177291	1.40606	NA	NA
ENSG00000139192	12	6560855	6575683	TAPBPL	0.0178312	1.42213	NA	NA
NA	17	61678242	61685724	TACO1	0.0188169	1.45897	NA	NA
ENSG00000108592	17	61896794	61905031	FTSJ3	0.0189259	1.29808	NA	NA
NA	6	43484790	43497114	POLR1C	0.0190519	1.31978	NA	NA
ENSG00000173585	3	45927995	45944667	CCR9	0.0191517	INF	NA	NA
ENSG00000100342	22	36649055	36663576	APOL1	0.0195642	1.21128	||Glomerulosclerosis	||20668430
ENSG00000125347	5	131817300	131826490	IRF1	0.0196901	1.19336	NA	NA
ENSG00000177272	1	111214309	111217655	KCNA3	0.0199172	1.29785	NA	NA
ENSG00000141503	17	4736634	4801355	MINK1	0.0199635	1.25418	NA	NA
ENSG00000187838	17	7293052	7307416	PLSCR3	0.0206667	1.36823	NA	NA
ENSG00000125912	19	3185874	3209572	NCLN	0.0209645	1.18905	NA	NA
ENSG00000136040	12	94542498	94699374	PLXNC1	0.0209691	1.29177	NA	NA
ENSG00000178028	1	44679126	44686353	DMAP1	0.0209713	1.18632	NA	NA
ENSG00000185924	17	1837977	1928178	RTN4RL1	0.0212075	3.22035	NA	NA
ENSG00000006555	1	55245384	55266940	TTC22	0.021214	1.36188	NA	NA
ENSG00000144843	3	119298114	119308792	ADPRH	0.0212604	1.4182	NA	NA
ENSG00000125510	20	62711525	62731996	OPRL1	0.0213555	1.55916	NA	NA
ENSG00000185885	11	313505	315272	IFITM1	0.0219236	1.26948	NA	NA
ENSG00000121940	1	109472129	109506111	CLCC1	0.0221226	1.18602	NA	NA
ENSG00000163932	3	53190024	53226733	PRKCD	0.0224619	1.31456	NA	NA
ENSG00000167695	17	635846	646074	FAM57A	0.0227126	1.63851	NA	NA
ENSG00000131435	5	131593363	131609147	PDLIM4	0.0232933	2.4865	NA	NA
ENSG00000130038	12	3715798	3873985	EFCAB4B	0.0233243	1.3092	||Cytomegalovirus antibody response||Non-alcoholic fatty liver disease histology (lobular)||Male infertility	||21993531||20708005||19478329
ENSG00000169220	5	176784837	176799602	RGS14	0.0233696	1.19624	NA	NA
ENSG00000206560	3	15708742	15901278	ANKRD28	0.0236542	1.16183	NA	NA
ENSG00000160161	19	19649073	19657468	CILP2	0.0236846	2.53224	NA	NA
ENSG00000109107	17	26900132	26903952	ALDOC	0.023818	1.31592	NA	NA
ENSG00000108771	17	40253421	40264751	DHX58	0.0239026	1.38005	NA	NA
ENSG00000104419	8	134249413	134314265	NDRG1	0.0240308	1.38506	NA	NA
ENSG00000163874	1	37940152	37949978	ZC3H12A	0.0240892	1.29517	NA	NA
ENSG00000182197	8	118806728	119124092	EXT1	0.0241301	1.40988	||Height	||19893584
ENSG00000136147	13	50069745	50103123	PHF11	0.0247683	1.16751	||Cardiac hypertrophy	||21348951
ENSG00000168038	3	41288089	42003922	ULK4	0.0254471	1.49437	||Multiple myeloma||Blood pressure||Diastolic blood pressure	||22120009||21909110||19430479
ENSG00000163811	2	29117508	29171088	WDR43	0.0255293	1.2334	NA	NA
ENSG00000183955	12	123868319	123893905	SETD8	0.0257468	1.19723	NA	NA
ENSG00000116661	1	11708423	11715842	FBXO2	0.0259462	1.60606	NA	NA
ENSG00000167114	9	131102924	131123502	SLC27A4	0.0260227	1.34799	NA	NA
ENSG00000131187	5	176829140	176836577	F12	0.0262659	INF	NA	NA
ENSG00000015532	17	48423452	48440499	XYLT2	0.0262928	1.35705	NA	NA
ENSG00000161328	11	537526	554916	LRRC56	0.0265153	1.68724	NA	NA
ENSG00000112182	6	90636247	91006627	BACH2	0.0271029	1.42645	||Graves' disease||Multiple sclerosis||Type 1 diabetes autoantibodies||Celiac disease||Type 1 diabetes||Type 1 diabetes||Type 1 diabetes||Crohns disease	||21841780||21833088||21829393||20190752||19430480||18978792||18840781||21102463
ENSG00000036448	8	1993154	2113475	MYOM2	0.0272184	1.71017	NA	NA
ENSG00000187961	1	895966	901095	KLHL17	0.0276417	1.25429	NA	NA
NA	12	48128454	48164823	RAPGEF3	0.0282197	1.94364	NA	NA
ENSG00000128656	2	175664090	175870097	CHN1	0.0282279	1.50139	NA	NA
ENSG00000006047	17	7191570	7197876	YBX2	0.0288904	INF	NA	NA
ENSG00000010017	6	13621729	13711953	RANBP9	0.0294759	1.25322	NA	NA
ENSG00000109445	4	142142040	142155851	ZNF330	0.0294796	1.21959	||Conduct disorder (case status)	||20585324
ENSG00000103091	16	74907473	75019017	WDR59	0.0296373	1.30096	NA	NA
ENSG00000184588	1	66258196	66840259	PDE4B	0.0305847	1.2164	||Echocardiographic traits	||17903301
ENSG00000185838	22	19770746	19842462	GNB1L	0.0328969	1.2621	NA	NA
ENSG00000117479	1	169433146	169455241	SLC19A2	0.0333252	1.51446	NA	NA
ENSG00000144228	2	139259370	139331117	SPOPL	0.0339055	1.30162	NA	NA
ENSG00000143321	1	156711898	156736717	HDGF	0.0339716	1.17749	NA	NA
ENSG00000008256	7	6201406	6312275	CYTH3	0.0342645	1.61318	NA	NA
ENSG00000119782	2	24272570	24286551	FKBP1B	0.0343014	1.48068	NA	NA
ENSG00000138621	15	75315895	75343067	PPCDC	0.03433	1.4793	NA	NA
ENSG00000063177	19	49118590	49122433	RPL18	0.0345267	1.32283	NA	NA
ENSG00000170445	5	140052757	140071609	HARS	0.0346653	1.11495	NA	NA
ENSG00000152292	2	85645843	85664152	SH2D6	0.0347564	INF	NA	NA
ENSG00000034677	8	101269287	101348446	RNF19A	0.0358703	1.20969	||Atrioventricular conduction	||21041692
ENSG00000182272	11	369795	382116	B4GALNT4	0.0359236	INF	NA	NA
ENSG00000120306	5	139554226	139661637	C5orf32	0.0359294	1.38337	NA	NA
ENSG00000177030	11	644232	706715	DEAF1	0.0365317	1.32714	NA	NA
ENSG00000106789	9	100883256	100954922	CORO2A	0.0367227	1.3536	NA	NA
ENSG00000167535	12	49208233	49222724	CACNB3	0.0375409	1.53944	||Bipolar disorder	||21926972
ENSG00000078246	12	2986388	3050306	TULP3	0.0377554	1.272	NA	NA
ENSG00000134996	9	77703458	77762181	OSTF1	0.0382471	1.30102	NA	NA
ENSG00000099875	19	2037480	2051243	MKNK2	0.0387484	1.24129	NA	NA
NA	11	66624588	66627945	LRFN4	0.0392462	1.34173	NA	NA
ENSG00000172243	12	10269375	10282857	CLEC7A	0.0397619	INF	NA	NA
ENSG00000146192	6	36973421	36996846	FGD2	0.0397717	1.59833	NA	NA
ENSG00000050767	5	177664618	178017556	COL23A1	0.0399231	INF	NA	NA
NA	14	74486058	74532793	C14orf45	0.0402298	1.82201	NA	NA
ENSG00000177106	11	694437	727727	EPS8L2	0.0410089	1.60645	NA	NA
ENSG00000133063	1	203181954	203242769	CHIT1	0.0412553	2.40681	NA	NA
ENSG00000171862	10	89622869	89731687	PTEN	0.0415162	1.27698	NA	NA
ENSG00000101849	23	9431334	9687780	TBL1X	0.0419656	1.2076	NA	NA
ENSG00000186174	11	118764583	118796317	BCL9L	0.0431043	1.31284	NA	NA
ENSG00000065029	6	35226685	35263762	ZNF76	0.0439815	1.11749	NA	NA
ENSG00000136960	8	120569325	120685693	ENPP2	0.0440658	1.4213	||Height	||21998595
ENSG00000163702	3	9958757	9975314	IL17RC	0.044199	1.7589	NA	NA
ENSG00000198598	12	132312937	132336328	MMP17	0.0452557	2.10101	NA	NA
ENSG00000163449	2	216946588	216967506	TMEM169	0.0459397	1.38457	NA	NA
ENSG00000141098	16	67708435	67753324	GFOD2	0.0469193	1.4711	||HDL cholesterol	||20864672
ENSG00000153207	1	247002399	247095280	AHCTF1	0.0471292	1.31765	NA	NA
ENSG00000175315	11	65779311	65780976	CST6	0.0484296	1.87599	NA	NA
ENSG00000148288	9	136028339	136039332	GBGT1	0.0487049	1.47294	NA	NA
ENSG00000074416	3	127407908	127558019	MGLL	0.0491051	2.31337	NA	NA
ENSG00000125630	2	113299491	113334673	POLR1B	0.0491084	1.18745	NA	NA
ENSG00000074582	2	219523486	219528166	BCS1L	0.0491683	1.21401	NA	NA
ENSG00000131061	20	32319462	32380075	ZNF341	0.0494612	1.2715	||Height	||20881960
