# Supplementary material for: Effector CD4+ T Cell Expression Signatures and Immune-Mediated Disease Associated Genes
Source: PLoS One. 2012 Jun 8;7(6):e38510. doi: 10.1371/journal.pone.0038510 (PMC3371029; doi:10.1371/journal.pone.0038510)
Supplement: Table S2 — Known GWAS disease associations within upregulated transcripts in Th17-enriched cells compared to Th17-negative CD4+ T cells according to Microarray. (XLS) [file pone.0038510.s006.xls]

## Sheet: Sheet1
Ensemble ID	Chr	Start Postion	End Position	Gene Name	P-value	Fold Change	Diseases/Traits Association	Diseases/Traits Association_pubmedID
ENSG00000163629	4	87515467	87736324	PTPN13	0.000179879	4.87673	NA	NA
ENSG00000129116	4	169418216	169849608	PALLD	0.000189565	1.70141	||Response to iloperidone treatment (QT prolongation)	||18521091
ENSG00000103811	15	79213399	79241916	CTSH	0.000219802	4.79821	||Bipolar disorder||Type 1 diabetes||Type 1 diabetes	||21771265||19430480||18978792
ENSG00000104783	19	44270684	44285409	KCNN4	0.000267915	1.54852	NA	NA
ENSG00000184117	22	29950796	29977326	NIPSNAP1	0.000279245	1.13496	NA	NA
ENSG00000154451	1	89724632	89738544	GBP5	0.000299227	1.95176	NA	NA
ENSG00000104267	8	86376080	86393693	CA2	0.000336047	2.67419	NA	NA
ENSG00000175354	18	12785476	12884337	PTPN2	0.000336501	1.29124	||Celiac disease and Rheumatoid arthritis||C-reactive protein||Celiac disease||Type 1 diabetes||Crohns disease	||21383967||21300955||20190752||19430480||21102463
ENSG00000054277	1	241753403	241840678	OPN3	0.000397287	1.31152	NA	NA
ENSG00000159658	1	47124365	47184824	KIAA0494	0.000412217	1.07607	||Response to hepatitis C treatment	||22095909
ENSG00000111796	12	9747146	9760482	KLRB1	0.000418014	7.94343	NA	NA
ENSG00000213171	1	151772739	151778630	LINGO4	0.000471968	2.61927	NA	NA
ENSG00000140795	16	46741426	46797158	MYLK3	0.000515265	1.06453	NA	NA
ENSG00000141179	17	53828355	53854748	PCTP	0.00052061	1.22747	NA	NA
ENSG00000167588	12	50497800	50505091	GPD1	0.000528951	1.11907	NA	NA
ENSG00000069667	15	60780482	61521518	RORA	0.000558003	1.91571	||Gamma gluatamyl transferase levels||Plasma levels of liver enzymes (gamma-glutamyl transferase) ||C-reactive protein||Total ventricular volume||Menarche (age at onset)||Asthma||Depression--quantitative trait||Response to citalopram treatment	||22010049||22001757||21300955||21116278||21102462||20860503||20800221||19846067
ENSG00000139505	13	25802306	25862147	MTMR6	0.000613157	1.12945	NA	NA
ENSG00000136997	8	128747679	128753674	MYC	0.000630517	1.71783	NA	NA
ENSG00000143365	1	151778546	151804348	RORC	0.000632315	6.53978	NA	NA
ENSG00000148935	11	22647187	22834601	GAS2	0.000668876	1.14983	||Dialysis-related mortality	||21546767
ENSG00000157500	3	57261764	57312980	APPL1	0.000723796	1.22162	NA	NA
ENSG00000162594	1	67632082	67725662	IL23R	0.000742295	7.41684	||Ankylosing spondylitis||Ulcerative colitis||Psoriasis||Crohn's disease||Ulcerative colitis||Ankylosing spondylitis||Ulcerative colitis||Psoriasis||Ulcerative colitis||Inflammatory bowel disease||Crohn's disease||Crohn's disease||Crohn's disease||Crohn's disease||Inflammatory bowel disease||Crohns disease	||21743469||21297633||20953190||20570966||20228799||20062062||19915572||19169254||19122664||18758464||18587394||17554300||17435756||17447842||17068223||21102463
ENSG00000170522	4	110967001	111120355	ELOVL6	0.000821852	1.77104	||Attention deficit hyperactivity disorder	||20732626
ENSG00000116016	2	46520805	46613836	EPAS1	0.000849618	2.74037	||Renal cell carcinoma	||21131975
ENSG00000134531	12	13349649	13369708	EMP1	0.000894613	2.53561	NA	NA
ENSG00000156787	8	124054207	124164393	WDR67	0.00105595	1.79138	NA	NA
ENSG00000173406	1	57460450	59012406	DAB1	0.00106836	2.10104	||Kawasaki disease||HIV-1 control	||21221998||20041166
ENSG00000164111	4	122589109	122618268	ANXA5	0.00108872	1.49216	||Chronic obstructive pulmonary disease	||21685187
ENSG00000163297	4	80822302	81046608	ANTXR2	0.00125153	1.69828	||Ankylosing spondylitis||Ankylosing spondylitis	||21743469||20062062
ENSG00000033627	17	40610861	40674596	ATP6V0A1	0.00126823	1.64529	NA	NA
ENSG00000164118	4	175204827	175254531	KIAA1712	0.00127456	1.20073	NA	NA
ENSG00000111424	12	48235321	48298814	VDR	0.00129786	1.91115	NA	NA
ENSG00000123427	12	58166382	58176321	FAM119B	0.00139417	1.30203	NA	NA
ENSG00000112115	6	52051184	52055436	IL17A	0.00141263	5.31803	NA	NA
ENSG00000164574	5	153570289	153800544	GALNT10	0.00142547	1.47061	NA	NA
ENSG00000109158	4	46920916	46996424	GABRA4	0.00147641	1.09355	NA	NA
ENSG00000110080	11	126225534	126310239	ST3GAL4	0.00149093	1.11939	||Plasma levels of liver enzymes (alkaline phosphatase) ||Coronary heart disease||Hair color	||22001757||21378990||20585627
ENSG00000104447	8	116420723	116821899	TRPS1	0.00152641	2.40107	NA	NA
ENSG00000085511	6	161412758	161551917	MAP3K4	0.00152818	2.44925	NA	NA
ENSG00000119900	6	71998505	72011973	OGFRL1	0.00153017	1.37186	NA	NA
ENSG00000112116	6	52101478	52109335	IL17F	0.00161774	4.32176	NA	NA
ENSG00000133104	13	36875774	36944317	SPG20	0.00169861	1.30307	NA	NA
ENSG00000123131	23	23682378	23704516	PRDX4	0.00170412	1.1902	NA	NA
ENSG00000140564	15	91411821	91426688	FURIN	0.00174854	2.15218	NA	NA
ENSG00000000971	1	196621007	196716634	CFH	0.00176664	3.11748	||Age-related macular degeneration||Nephropathy||Age-related macular degeneration||Age-related macular degeneration||Age-related macular degeneration||Age-related macular degeneration	||21665990||21399633||20861866||20385819||20385826||15761122
ENSG00000112679	6	292096	351355	DUSP22	0.00183036	1.41022	NA	NA
ENSG00000126759	23	47483611	47489704	CFP	0.00186786	1.14398	NA	NA
ENSG00000109339	4	86936275	87515284	MAPK10	0.00199711	2.00571	NA	NA
ENSG00000151914	6	56322784	56819426	DST	0.00203586	1.73376	NA	NA
ENSG00000162630	1	193148174	193155784	B3GALT2	0.00206275	21.4296	NA	NA
ENSG00000011485	19	46850250	46896238	PPP5C	0.0021312	1.11239	NA	NA
ENSG00000105339	8	142127376	142205907	DENND3	0.00215337	1.58681	NA	NA
ENSG00000163291	4	79808280	79860592	PAQR3	0.00226048	1.28349	NA	NA
ENSG00000168872	16	70380731	70407284	DDX19A	0.00232433	1.17115	NA	NA
ENSG00000107281	9	139933921	139940655	NPDC1	0.00233607	1.31195	NA	NA
ENSG00000148848	10	127700949	128077024	ADAM12	0.00238915	11.5183	NA	NA
ENSG00000080200	3	97595818	97663810	CRYBG3	0.00241339	1.62374	NA	NA
ENSG00000111144	12	96394608	96437298	LTA4H	0.00255751	1.42916	NA	NA
ENSG00000163932	3	53190024	53226733	PRKCD	0.00258924	1.21058	NA	NA
ENSG00000118402	6	80624528	80657297	ELOVL4	0.00266106	3.02993	NA	NA
ENSG00000147650	8	105501458	105601417	LRP12	0.00270281	2.7526	NA	NA
ENSG00000178802	15	75182362	75191798	MPI	0.00291626	1.31329	NA	NA
ENSG00000003402	2	201980826	202029033	CFLAR	0.00293826	1.2976	NA	NA
ENSG00000080910	1	196788897	196928356	CFHR1	0.00294013	1.90087	||Acute lymphoblastic leukemia (childhood)	||19684603
ENSG00000101986	23	152990322	153010216	ABCD1	0.00295946	1.52696	||Bipolar disorder and schizophrenia	||20889312
ENSG00000108825	17	41102542	41132545	AARSD1	0.00296953	1.08497	NA	NA
ENSG00000153283	3	111260925	111384597	CD96	0.00305892	1.13485	NA	NA
ENSG00000120158	9	4792868	4861064	RCL1	0.0031214	1.50099	||Mean corpuscular hemoglobin||Mean corpuscular volume	||19862010||19862010
ENSG00000160219	23	153903528	153979858	GAB3	0.00321621	2.00743	||Type 1 diabetes	||19430480
ENSG00000108924	17	53342320	53402426	HLF	0.00322521	3.01807	NA	NA
ENSG00000203943	1	84764048	84855640	SAMD13	0.00327076	1.13642	NA	NA
ENSG00000115009	2	228678557	228682272	CCL20	0.00333132	4.67453	NA	NA
ENSG00000100385	22	37515125	37571094	IL2RB	0.00336466	1.25769	||Type 1 diabetes autoantibodies||Rheumatoid arthritis||Asthma||Rheumatoid arthritis	||21829393||21653640||20860503||17554300
ENSG00000141574	17	80278899	80291921	SECTM1	0.00338084	1.26783	NA	NA
ENSG00000182568	3	18386863	18487080	SATB1	0.00340492	1.4648	NA	NA
ENSG00000060558	19	3136190	3163766	GNA15	0.00346376	1.70364	||Heart failure	||20445134
ENSG00000203963	1	67557858	67600639	C1orf141	0.00348581	1.28534	||Leprosy	||22019778
ENSG00000054983	14	30815971	88459907	GALC	0.00352692	1.19311	||Allergic rhinitis||Alcohol dependence||Height||Obesity (extreme)||Graves' disease||Multiple sclerosis||Sudden cardiac arrest||Response to antineoplastic agents||Cystic fibrosis severity||Obesity||Alcoholism (12-month weekly alcohol consumption)||Alcoholism (heaviness of drinking)||Caffeine consumption||Telomere length||Primary biliary cirrhosis||C-reactive protein||N-glycan levels||Total ventri…	||22036096||22004471||21998595||21935397||21841780||21833088||21658281||21659360||21602797||21552555||21529783||21529783||21490707||21460395||21399635||21300955||21203500||21116278||21107309||21107309||21079607||21076409||20953190||20953189||20935630||20889312||20881960||20802204||20811658||20713499||20707712||20585324||20585627||20548946||20453842||20395239||20190752||20195514||20171287||2012519…
ENSG00000107742	10	73818792	73848790	SPOCK2	0.00360556	1.51212	NA	NA
ENSG00000180875	1	240652872	240775449	GREM2	0.00360799	2.29323	NA	NA
ENSG00000125869	20	9495007	9511171	C20orf103	0.00378453	1.21984	NA	NA
ENSG00000196839	20	43248162	43280874	ADA	0.00379329	1.59325	NA	NA
ENSG00000134532	12	23682439	24103966	SOX5	0.00383696	1.62284	||Systemic sclerosis	||21779181
ENSG00000164808	8	48173166	48648868	KIAA0146	0.00392617	1.09987	NA	NA
ENSG00000136169	13	50018428	50069138	SETDB2	0.00397706	1.13383	NA	NA
ENSG00000104951	19	50392915	50432796	IL4I1	0.00398093	1.15059	NA	NA
ENSG00000131238	1	40538378	40563375	PPT1	0.00404232	1.26552	NA	NA
ENSG00000088826	20	4101626	4168394	SMOX	0.0040457	1.76133	||Height	||20881960
ENSG00000183389	11	6023215	6024424	OR56A4	0.0040467	1.13669	NA	NA
ENSG00000153113	5	95865524	96115299	CAST	0.00405376	1.34841	||Psoriasis||Alcohol dependence	||20953190||19581569
ENSG00000178952	16	28853731	28857729	TUFM	0.004065	1.14637	NA	NA
ENSG00000131374	3	17199898	18486309	TBC1D5	0.00411413	1.24817	NA	NA
ENSG00000185650	14	69254374	69263190	ZFP36L1	0.00413659	1.44897	NA	NA
ENSG00000111863	6	11712286	11807279	C6orf105	0.00418137	2.94311	NA	NA
ENSG00000074966	4	48068409	48136273	TXK	0.00424631	2.60259	NA	NA
ENSG00000137312	6	30695485	30710510	FLOT1	0.00427391	1.44163	NA	NA
ENSG00000167733	19	5681034	5688532	HSD11B1L	0.00431678	1.13179	NA	NA
ENSG00000153767	3	120461483	120501916	GTF2E1	0.00435927	1.28292	NA	NA
ENSG00000121807	3	46395224	46402419	CCR2	0.00445515	2.5933	NA	NA
ENSG00000137965	1	79115480	79129763	IFI44	0.0044941	1.23661	NA	NA
ENSG00000100092	22	38030660	38062939	SH3BP1	0.00451681	1.24568	NA	NA
ENSG00000183734	11	2289724	2292182	ASCL2	0.00463769	1.13787	NA	NA
ENSG00000196352	1	207494852	207534311	CD55	0.004715	1.32274	NA	NA
ENSG00000149499	11	62369689	62380237	EML3	0.00472292	1.07107	NA	NA
ENSG00000180611	3	192514603	192635950	C3orf59	0.00472787	1.70242	NA	NA
ENSG00000111536	12	68595130	68619601	IL26	0.00474963	6.518	||Ulcerative colitis	||19122664
ENSG00000104356	8	99129524	99172062	POP1	0.0047518	1.21348	NA	NA
ENSG00000152784	4	81105032	81125483	PRDM8	0.00476473	1.46589	NA	NA
ENSG00000144290	2	162280842	162841792	SLC4A10	0.00479925	3.3145	NA	NA
ENSG00000102710	13	37583448	37633850	FAM48A	0.00480341	1.05812	NA	NA
ENSG00000164171	5	52285155	52390609	ITGA2	0.00483598	1.46095	NA	NA
ENSG00000196177	10	124768494	124817827	ACADSB	0.00491131	1.16252	NA	NA
ENSG00000115607	2	103035148	103069025	IL18RAP	0.00493506	2.22857	||Crohns disease	||21102463
ENSG00000159388	1	203274618	203278730	BTG2	0.0049408	1.23842	NA	NA
ENSG00000099875	19	2037480	2051243	MKNK2	0.00504317	1.16215	NA	NA
ENSG00000106789	9	100883256	100954922	CORO2A	0.00505593	1.42194	NA	NA
ENSG00000165806	10	115438941	115490662	CASP7	0.00512552	1.2153	NA	NA
ENSG00000023608	14	62229092	62263146	SNAPC1	0.00514167	1.48271	NA	NA
ENSG00000005884	17	48133331	48167848	ITGA3	0.00522431	1.64019	NA	NA
ENSG00000023171	11	123396343	123498482	GRAMD1B	0.00523862	1.94738	NA	NA
ENSG00000158201	18	19230857	19284766	ABHD3	0.00532832	1.06357	NA	NA
ENSG00000106415	7	8008424	8133902	GLCCI1	0.00548269	1.33328	NA	NA
ENSG00000204681	6	29523405	29601753	GABBR1	0.00551416	1.50611	NA	NA
ENSG00000186187	16	75033249	75144611	ZNRF1	0.00552749	2.19969	NA	NA
ENSG00000204516	6	31462657	31478901	MICB	0.00552806	1.17957	||Dengue shock syndrome ||Pulmonary function	||22001756||21946350
ENSG00000119139	9	71736223	71870124	TJP2	0.00554513	1.15715	||Renal sinus fat	||22044751
ENSG00000159733	4	2271308	2420390	ZFYVE28	0.00557689	1.42841	NA	NA
ENSG00000168404	16	74705754	74734789	MLKL	0.00563811	1.33977	NA	NA
ENSG00000146950	23	9754495	9917483	SHROOM2	0.0056999	1.08445	NA	NA
ENSG00000104983	19	46498338	46521874	CCDC61	0.0057433	1.16342	NA	NA
ENSG00000163263	1	154171847	154178809	C1orf189	0.00587493	1.19149	NA	NA
ENSG00000159216	21	36160097	37357047	RUNX1	0.0058878	1.17948	||Phospholipid levels (plasma)||Esophageal cancer||HIV-1 control	||21829377||21642993||20041166
ENSG00000163545	1	205271186	205290883	NUAK2	0.00589961	1.36969	NA	NA
ENSG00000197429	1	46159995	46216322	IPP	0.00593373	1.1204	NA	NA
ENSG00000082068	5	37379313	37753537	WDR70	0.00593714	1.17117	NA	NA
ENSG00000168297	3	58318606	58411748	PXK	0.00598178	1.58034	||Systemic lupus erythematosus	||18204446
ENSG00000196169	17	72322350	72351959	KIF19	0.00605538	1.1761	NA	NA
ENSG00000121274	16	50186828	50269221	PAPD5	0.00608213	1.38244	NA	NA
ENSG00000102393	23	100652790	100662913	GLA	0.00608712	1.31674	NA	NA
ENSG00000128284	22	36536371	36562225	APOL3	0.00614032	1.39824	NA	NA
ENSG00000102524	13	108903587	108959385	TNFSF13B	0.00620801	2.71659	NA	NA
ENSG00000068394	23	48970333	48980151	GPKOW	0.00622772	1.1673	NA	NA
ENSG00000133794	11	13298198	13408813	ARNTL	0.00632569	1.67662	NA	NA
ENSG00000170852	7	32907783	32933743	KBTBD2	0.0063468	1.07141	NA	NA
ENSG00000075426	2	28615314	28640179	FOSL2	0.00636443	1.45655	NA	NA
ENSG00000168546	8	21547914	21669869	GFRA2	0.00639965	1.27946	||Entorhinal cortical thickness	||21116278
ENSG00000120217	9	5450502	5470566	CD274	0.00640188	1.43592	NA	NA
ENSG00000026652	6	161551010	161695093	AGPAT4	0.00652028	1.40895	NA	NA
ENSG00000171208	16	47115547	47177908	NETO2	0.00653673	1.35085	NA	NA
ENSG00000164654	7	7606502	7648560	MIOS	0.0065557	1.34842	NA	NA
ENSG00000154359	8	12579402	12613582	LONRF1	0.0065793	1.53178	NA	NA
ENSG00000134698	1	36273772	36323491	EIF2C4	0.00666407	1.51604	NA	NA
ENSG00000174886	19	5892927	5904025	NDUFA11	0.00668112	1.10343	NA	NA
ENSG00000156475	5	145967935	146464347	PPP2R2B	0.00674626	1.81209	||Alcohol dependence||Cognitive test performance	||19581569||17903297
ENSG00000072778	17	7120443	7128587	ACADVL	0.0067634	1.15017	NA	NA
ENSG00000152620	5	36192693	36242381	C5orf33	0.00677764	1.40726	NA	NA
ENSG00000134686	1	33789223	33896653	PHC2	0.00686706	1.10679	NA	NA
ENSG00000172936	3	38179968	38184513	MYD88	0.00687133	1.1008	NA	NA
ENSG00000029534	8	41510738	41754280	ANK1	0.00688418	2.05511	||Glycated hemoglobin levels	||20858683
ENSG00000100580	14	77808113	77843396	TMED8	0.00690239	1.54244	NA	NA
ENSG00000067992	23	24483337	24557954	PDK3	0.00690759	1.25875	NA	NA
ENSG00000103245	16	779752	791002	NARFL	0.00693169	1.09388	NA	NA
ENSG00000197646	9	5510544	5571282	PDCD1LG2	0.0070615	1.59092	NA	NA
ENSG00000137801	15	39873126	39891119	THBS1	0.00723373	1.52301	NA	NA
ENSG00000065613	10	105726958	105788991	SLK	0.00730079	1.27689	NA	NA
ENSG00000112305	6	71377478	71571718	SMAP1	0.00738003	1.1524	NA	NA
ENSG00000160791	3	46411632	46417697	CCR5	0.00738281	1.47379	NA	NA
ENSG00000104341	8	98787284	98865241	LAPTM4B	0.00742019	1.25524	NA	NA
ENSG00000186765	17	79495421	79504156	FSCN2	0.00746701	1.06662	NA	NA
ENSG00000103091	16	74907473	75019017	WDR59	0.00754321	1.361	NA	NA
ENSG00000152223	18	43427573	43547240	KIAA1632	0.00754513	1.64843	NA	NA
ENSG00000152684	5	52083773	52099880	PELO	0.0075515	1.25796	NA	NA
ENSG00000058668	1	203595688	203713209	ATP2B4	0.00761611	1.3466	NA	NA
ENSG00000203879	23	153665265	153671814	GDI1	0.00767062	1.11833	NA	NA
ENSG00000163754	3	148709127	148745419	GYG1	0.00768542	1.51756	NA	NA
ENSG00000012124	19	35820071	35838258	CD22	0.00771719	1.165	NA	NA
ENSG00000075651	3	171318194	171528740	PLD1	0.00772028	3.60526	NA	NA
ENSG00000175348	11	8968840	8986558	TMEM9B	0.00772738	1.1382	NA	NA
ENSG00000105639	19	17935588	17958880	JAK3	0.00776554	1.27132	NA	NA
ENSG00000125877	20	3189513	3204516	ITPA	0.00780975	1.14808	||Ribavirin-induced anemia	||20637204
ENSG00000115840	2	172640879	172864766	SLC25A12	0.00792006	1.26274	NA	NA
ENSG00000139537	12	49297892	49325260	CCDC65	0.00796298	2.04475	NA	NA
ENSG00000136193	7	29959718	30029905	SCRN1	0.00800954	2.9872	NA	NA
ENSG00000087008	4	8368438	8442450	ACOX3	0.00802845	1.11931	NA	NA
ENSG00000089876	10	127524905	127585005	DHX32	0.00812478	1.34405	NA	NA
ENSG00000173482	18	7567816	8406859	PTPRM	0.00823692	3.77824	||Dialysis-related mortality	||21546767
ENSG00000159640	17	61554421	61599209	ACE	0.00825597	1.7261	||Angiotensin-converting enzyme activity	||20066004
ENSG00000179242	20	59827558	60512307	CDH4	0.00827134	1.49804	||Sudden cardiac arrest||T-tau||Longevity||Volumetric brain MRI	||21658281||20932310||20834067||17903297
ENSG00000028137	1	12227059	12269285	TNFRSF1B	0.00830475	1.25405	NA	NA
ENSG00000110013	11	124503008	124565603	SIAE	0.00833093	1.36234	||Bipolar disorder	||18711365
ENSG00000085563	7	87132947	87342611	ABCB1	0.00841936	3.41929	NA	NA
ENSG00000165272	9	33441151	33447609	AQP3	0.00859939	1.52721	NA	NA
ENSG00000163171	2	37869031	37965611	CDC42EP3	0.00860717	1.60059	||Total ventricular volume||Height	||21116278||20881960
ENSG00000174851	11	66052050	66056641	YIF1A	0.00869326	1.18926	NA	NA
ENSG00000143537	1	155023041	155035252	ADAM15	0.00869962	1.36191	NA	NA
ENSG00000156172	8	96257146	96281429	C8orf37	0.00870522	1.26779	NA	NA
ENSG00000010017	6	13621729	13711953	RANBP9	0.00871827	1.22436	NA	NA
ENSG00000129657	17	75084830	75213183	SEC14L1	0.00876036	1.21162	||Cognitive performance	||19734545
ENSG00000108582	17	28705941	28796730	CPD	0.00884786	1.56047	NA	NA
ENSG00000129493	14	31760993	31926647	HEATR5A	0.00901527	1.24788	NA	NA
ENSG00000184792	22	31089768	31303811	OSBP2	0.00904079	1.30293	NA	NA
ENSG00000197635	2	162848750	162931052	DPP4	0.00904689	1.705	NA	NA
ENSG00000182774	15	83205503	83209208	RPS17	0.00911071	1.09712	NA	NA
ENSG00000115604	2	102927988	103015218	IL18R1	0.00911381	1.78805	||Asthma||Asthma||Plasma eosinophil count||Celiac disease	||21804549||20860503||19198610||18311140
ENSG00000008952	3	169684422	169716161	SEC62	0.0091638	1.03248	NA	NA
ENSG00000177301	1	111136201	111174096	KCNA2	0.00917394	1.51205	NA	NA
ENSG00000049860	5	73935847	74018472	HEXB	0.00919921	1.19475	NA	NA
ENSG00000187838	17	7293052	7307416	PLSCR3	0.00931283	1.22551	NA	NA
ENSG00000185404	2	231191898	231268447	SP140L	0.00938692	1.19784	NA	NA
ENSG00000135821	1	182350838	182361341	GLUL	0.00940797	1.43991	NA	NA
ENSG00000171316	8	61591336	61779465	CHD7	0.00943423	1.30561	NA	NA
ENSG00000165731	10	43572474	43625799	RET	0.00945869	1.16365	||Hirschsprung's disease	||19196962
ENSG00000153982	17	57297827	57353322	GDPD1	0.00946455	1.3076	NA	NA
ENSG00000065833	6	83920107	84140797	ME1	0.00947978	1.76701	NA	NA
ENSG00000070061	9	111629796	111696396	IKBKAP	0.00954414	1.10197	NA	NA
ENSG00000121297	19	31765850	31840431	TSHZ3	0.00956585	1.65356	||Cognitive performance	||19734545
ENSG00000143013	1	87794150	87812788	LMO4	0.00959736	1.14453	NA	NA
ENSG00000198734	1	169483403	169555826	F5	0.0096143	1.84214	||Venous thromboembolism	||21980494
ENSG00000145309	4	71200697	71202833	C4orf35	0.0096452	1.36598	NA	NA
ENSG00000157216	1	54692189	54879152	SSBP3	0.00969951	1.92444	NA	NA
ENSG00000173905	3	167726464	167813763	GOLIM4	0.00970649	1.60539	NA	NA
ENSG00000051620	6	138724667	138734310	HEBP2	0.0097244	1.23995	NA	NA
ENSG00000185238	11	20409075	20530840	PRMT3	0.00976868	1.26134	NA	NA
ENSG00000214160	3	183960088	183967336	ALG3	0.00993253	1.15763	NA	NA
ENSG00000150457	13	21547170	21635718	LATS2	0.0100351	1.60469	NA	NA
ENSG00000060138	12	10851682	10875911	CSDA	0.0101599	1.67788	NA	NA
ENSG00000186432	3	160212782	160283376	KPNA4	0.0102213	1.23767	NA	NA
ENSG00000213066	6	167412669	167455906	FGFR1OP	0.010261	1.20926	||Crohn's disease||Crohn's disease	||20570966||18587394
ENSG00000136810	9	113006090	113018920	TXN	0.0102664	1.53656	NA	NA
ENSG00000160271	9	135973106	136039301	RALGDS	0.0102677	1.14854	NA	NA
ENSG00000128039	4	56212275	56239263	SRD5A3	0.010306	1.77137	NA	NA
ENSG00000185963	9	95473644	95527094	BICD2	0.0103477	1.12836	NA	NA
ENSG00000166949	15	67358182	67487533	SMAD3	0.0104509	1.32767	||Asthma||Coronary heart disease||Crohns disease	||20860503||17634449||21102463
ENSG00000147044	23	41374186	41782716	CASK	0.0104829	1.78703	NA	NA
ENSG00000154642	21	19161283	19191703	C21orf91	0.0105122	1.18138	NA	NA
ENSG00000078804	20	33292093	33301243	TP53INP2	0.0105613	1.07344	NA	NA
ENSG00000115415	2	191829083	191885686	STAT1	0.0105789	1.1935	NA	NA
ENSG00000106785	9	100831556	100881494	TRIM14	0.0105855	1.09168	NA	NA
ENSG00000182718	15	60639332	60690185	ANXA2	0.0105952	1.57107	NA	NA
ENSG00000139631	12	53551447	53575135	CSAD	0.0106346	1.09598	NA	NA
ENSG00000213923	22	38686696	38794527	CSNK1E	0.010659	1.2889	NA	NA
ENSG00000106348	7	128032330	128050306	IMPDH1	0.0107573	1.23904	NA	NA
ENSG00000197299	15	91260557	91358692	BLM	0.010768	1.61679	NA	NA
ENSG00000204356	6	31919863	31926887	RDBP	0.0108491	1.0785	NA	NA
ENSG00000139668	13	52158643	52334135	WDFY2	0.0108809	1.10122	NA	NA
ENSG00000169756	2	109150856	109303702	LIMS1	0.0108839	1.55337	NA	NA
ENSG00000157379	14	24759803	24768986	DHRS1	0.0110643	1.19853	NA	NA
ENSG00000167862	17	73008779	73017355	ICT1	0.0111891	1.13266	NA	NA
ENSG00000197461	7	536894	559933	PDGFA	0.0112764	1.43405	NA	NA
ENSG00000079432	19	42788816	42799949	CIC	0.0112947	1.083	NA	NA
ENSG00000022267	23	135229558	135293518	FHL1	0.0113217	1.43866	NA	NA
ENSG00000197442	6	136878184	137113656	MAP3K5	0.0113439	1.55309	NA	NA
ENSG00000108604	17	61909440	61920351	SMARCD2	0.0115732	1.19303	NA	NA
ENSG00000182552	4	184560787	184580378	RWDD4A	0.0116032	1.135	NA	NA
ENSG00000139168	12	42705887	42719932	ZCRB1	0.0116198	1.20289	NA	NA
ENSG00000100365	22	37257029	37274057	NCF4	0.0116429	1.32381	NA	NA
ENSG00000165046	8	38243724	38267045	LETM2	0.0117727	1.35333	NA	NA
ENSG00000004399	3	129274017	129325661	PLXND1	0.0117737	2.27281	NA	NA
ENSG00000077232	2	183580998	183653542	DNAJC10	0.0118338	1.30585	NA	NA
ENSG00000145730	5	102089684	102366809	PAM	0.011848	1.27902	NA	NA
ENSG00000142733	1	27681669	27693383	MAP3K6	0.0119161	1.30274	NA	NA
ENSG00000139289	12	76419226	76425556	PHLDA1	0.0119526	1.45799	NA	NA
ENSG00000135144	12	113495661	113535833	DTX1	0.0119676	1.43743	NA	NA
ENSG00000100522	14	53241911	53258319	GNPNAT1	0.0120135	1.09173	NA	NA
ENSG00000017483	23	48316919	48328644	SLC38A5	0.0120277	1.07842	NA	NA
ENSG00000182183	1	53099015	53135355	FAM159A	0.0121117	1.23858	NA	NA
ENSG00000174136	5	98104353	98134347	RGMB	0.0121496	1.30736	NA	NA
ENSG00000070081	11	17229699	17371521	NUCB2	0.0121775	1.25124	NA	NA
ENSG00000149577	11	117049448	117068160	SIDT2	0.0123166	1.1222	NA	NA
ENSG00000115825	2	37477644	37551951	PRKD3	0.0123219	1.31083	NA	NA
ENSG00000119929	10	101462314	101515891	CUTC	0.0123322	1.15904	NA	NA
ENSG00000127688	16	81348574	81413940	GAN	0.0123408	1.22062	NA	NA
ENSG00000176845	17	81037566	81052585	METRNL	0.0123941	1.32847	NA	NA
ENSG00000175634	11	67195930	67202872	RPS6KB2	0.0124895	1.04395	NA	NA
ENSG00000149541	11	62382767	62389647	B3GAT3	0.0124961	1.12181	NA	NA
ENSG00000064393	7	139246315	139477577	HIPK2	0.0125205	1.54727	NA	NA
ENSG00000008283	17	61509667	61523722	CYB561	0.0126028	1.5805	NA	NA
ENSG00000143224	1	161136199	161147803	PPOX	0.0126078	1.07437	NA	NA
ENSG00000162433	1	65613231	65697828	AK3L1	0.0126518	1.40043	NA	NA
ENSG00000099246	10	27793196	27829092	RAB18	0.0126826	1.31644	NA	NA
ENSG00000139835	13	113978543	114018446	GRTP1	0.012839	1.1553	NA	NA
ENSG00000178562	2	204571197	204602557	CD28	0.0128403	1.29415	NA	NA
ENSG00000140284	15	50474392	50528592	SLC27A2	0.0128499	1.67955	NA	NA
ENSG00000177606	1	59246464	59249785	JUN	0.0129043	1.46587	NA	NA
ENSG00000129219	17	4710390	4726727	PLD2	0.012921	1.19594	NA	NA
ENSG00000120656	1	28915834	28969597	TAF12	0.0129313	1.08927	NA	NA
ENSG00000163659	3	156391023	156424559	TIPARP	0.0129557	1.18433	||Ovarian cancer	||20852632
ENSG00000169926	15	31619057	31670102	KLF13	0.0129564	1.49626	NA	NA
ENSG00000134852	4	56298642	56413305	CLOCK	0.0129582	1.56546	NA	NA
ENSG00000106003	7	2552162	2568811	LFNG	0.0130158	1.1716	NA	NA
ENSG00000044115	5	137946655	138270723	CTNNA1	0.0130951	1.35436	NA	NA
ENSG00000168280	2	149632818	149883273	KIF5C	0.0131094	2.30758	NA	NA
ENSG00000145365	4	113196782	113207059	TIFA	0.0131525	1.48044	NA	NA
ENSG00000151665	2	46808075	46844258	PIGF	0.0133374	1.14081	||Height	||20966902
ENSG00000177169	12	132379195	132407695	ULK1	0.0134164	1.1349	NA	NA
ENSG00000167323	11	3875756	4114439	STIM1	0.0134292	1.36822	NA	NA
ENSG00000177519	2	154333851	154335322	RPRM	0.013457	1.17546	NA	NA
ENSG00000083454	17	3575747	3599649	P2RX5	0.0135021	1.75405	NA	NA
ENSG00000108578	17	28575222	28619074	BLMH	0.013539	1.2743	NA	NA
ENSG00000131788	1	145575232	145586546	PIAS3	0.0135536	1.22835	NA	NA
ENSG00000198265	17	65066554	65241319	HELZ	0.0135668	1.42684	NA	NA
ENSG00000068793	15	22892662	23006016	CYFIP1	0.0135707	1.26924	NA	NA
ENSG00000069399	19	45250961	45263301	BCL3	0.0136326	1.23753	NA	NA
ENSG00000118503	6	138188350	138204449	TNFAIP3	0.0136452	1.35177	||Psoriasis||Rheumatoid arthritis||Systemic lupus erythematosus||Psoriasis||Systemic lupus erythematosus	||20953190||20453841||19838193||19169254||19165918
ENSG00000177189	23	20168028	20285523	RPS6KA3	0.0138773	1.48661	NA	NA
ENSG00000135093	12	109460893	109525831	USP30	0.0139696	1.314	NA	NA
ENSG00000156162	8	95731930	95806064	DPY19L4	0.0140039	1.4522	NA	NA
ENSG00000180817	10	71962586	71993667	PPA1	0.0140093	1.28784	NA	NA
ENSG00000188517	4	109731876	110223813	COL25A1	0.0140175	1.14084	NA	NA
ENSG00000080802	7	135046546	135194875	CNOT4	0.0140752	1.09666	NA	NA
ENSG00000117394	1	43391518	43424539	SLC2A1	0.0141251	1.18698	NA	NA
ENSG00000165071	8	133697252	133772958	TMEM71	0.0141491	1.36166	NA	NA
ENSG00000182134	1	151742582	151763892	TDRKH	0.0141615	1.49879	NA	NA
ENSG00000122417	1	86786610	86862025	ODF2L	0.0142636	1.71119	NA	NA
ENSG00000108861	17	41843489	41856368	DUSP3	0.0142684	1.07355	NA	NA
ENSG00000100422	22	47080307	47134158	CERK	0.0143651	1.79671	NA	NA
ENSG00000163468	1	156278758	156337664	CCT3	0.0143904	1.06519	NA	NA
ENSG00000132623	20	10015688	10037410	ANKRD5	0.0144398	1.32557	NA	NA
ENSG00000162702	1	200375826	200379184	ZNF281	0.0144636	1.307	NA	NA
ENSG00000026025	10	17270257	17279592	VIM	0.014539	1.26677	NA	NA
ENSG00000205359	5	101707485	101834720	SLCO6A1	0.0146444	1.13036	NA	NA
ENSG00000158321	7	69063904	70258054	AUTS2	0.0146838	1.69339	||Alcohol consumption	||21471458
ENSG00000085719	8	87497058	87573726	CPNE3	0.0147235	1.20744	NA	NA
ENSG00000125482	9	135251007	135282213	TTF1	0.0147373	1.11973	NA	NA
ENSG00000163913	3	129158967	129239198	IFT122	0.0150605	1.04675	NA	NA
ENSG00000163818	3	45864807	45957534	LZTFL1	0.0151174	1.19861	NA	NA
ENSG00000165714	12	12510012	12619840	LOH12CR1	0.0151681	1.18402	NA	NA
ENSG00000051596	5	175344875	175461683	THOC3	0.0151759	1.14917	NA	NA
ENSG00000125249	13	98086475	98120244	RAP2A	0.0152983	1.28485	NA	NA
ENSG00000148175	9	124101354	124132531	STOM	0.0153693	1.66109	NA	NA
ENSG00000162849	1	245318286	245866428	KIF26B	0.0156109	1.04506	NA	NA
ENSG00000184545	11	1575273	1593150	DUSP8	0.0156931	1.29531	NA	NA
ENSG00000182606	3	42055293	42267381	TRAK1	0.015697	1.12458	NA	NA
ENSG00000046647	23	14026397	14048012	GEMIN8	0.0157843	1.14355	NA	NA
ENSG00000171487	19	56511091	56573179	NLRP5	0.0158619	1.10868	NA	NA
ENSG00000197430	10	98102972	98119092	OPALIN	0.0158718	1.11761	NA	NA
ENSG00000129187	4	183811212	183839089	DCTD	0.0159543	1.28636	NA	NA
ENSG00000171017	19	7953389	7966906	LRRC8E	0.0159725	1.07056	NA	NA
ENSG00000100902	14	35747838	35786680	PSMA6	0.0160237	1.37493	NA	NA
ENSG00000156968	16	15489610	15503543	MPV17L	0.016029	1.36336	NA	NA
ENSG00000100031	22	24979717	25024972	GGT1	0.0160797	1.17406	||Plasma levels of liver enzymes (gamma-glutamyl transferase) ||Metabolic traits||Plasma levels of liver enzymes||Protein quantitative trait loci	||22001757||21909109||18940312||18464913
ENSG00000174792	4	76481257	76491095	C4orf26	0.0160885	1.71048	NA	NA
ENSG00000173559	2	192542793	192553251	OBFC2A	0.0161151	1.46382	NA	NA
ENSG00000179119	11	18627947	18656338	SPTY2D1	0.0163283	1.30522	NA	NA
ENSG00000163138	4	20697904	20754530	PACRGL	0.0163536	1.28797	NA	NA
ENSG00000173673	1	6304251	6305638	HES3	0.0163654	1.20384	NA	NA
ENSG00000078808	1	1152287	1167411	SDF4	0.0164913	1.10456	NA	NA
ENSG00000025708	22	50964180	50968485	TYMP	0.0164967	1.20336	||Hematological and biochemical traits	||20139978
ENSG00000198740	17	47366567	47439835	ZNF652	0.016647	1.32742	||Blood pressure||Prostate cancer	||21909110||21602798
ENSG00000119720	14	90744397	90798285	C14orf102	0.0167919	1.13705	||Longevity	||20834067
ENSG00000178860	8	72753783	72756703	MSC	0.0168337	1.39099	NA	NA
ENSG00000101842	23	107288199	107322414	VSIG1	0.0168804	1.72459	NA	NA
ENSG00000101811	23	100075383	100096485	CSTF2	0.0169776	1.21669	NA	NA
ENSG00000124215	20	58533470	58609066	CDH26	0.0170135	1.14652	NA	NA
ENSG00000188706	23	128937263	128977885	ZDHHC9	0.0170862	1.34931	NA	NA
ENSG00000005436	2	75879125	75938115	C2orf3	0.0171015	1.15333	NA	NA
ENSG00000139116	12	39687030	39837192	KIF21A	0.0171364	1.24893	NA	NA
ENSG00000011422	19	44150270	44174502	PLAUR	0.0171678	1.35761	NA	NA
ENSG00000154198	1	47308766	47366109	CYP4Z2P	0.0171917	1.40936	NA	NA
ENSG00000144815	3	101498045	101547073	FAM55C	0.0171927	1.22295	NA	NA
ENSG00000165609	10	12207323	12238143	NUDT5	0.0172135	1.25103	NA	NA
ENSG00000131069	20	33459948	33515769	ACSS2	0.0172582	1.17921	NA	NA
ENSG00000170571	5	49692025	49739082	EMB	0.0173472	1.1911	NA	NA
ENSG00000081985	1	67773046	67862583	IL12RB2	0.0174592	2.00138	||Primary biliary cirrhosis||Primary biliary cirrhosis	||20639880||19458352
ENSG00000106733	9	77675488	77703133	C9orf95	0.0174978	1.48035	NA	NA
ENSG00000044446	23	18910417	19002716	PHKA2	0.0175663	1.07722	NA	NA
ENSG00000196405	14	100438150	100610572	EVL	0.0175778	1.11188	NA	NA
ENSG00000169612	15	83654958	83659809	FAM103A1	0.017601	1.09999	NA	NA
ENSG00000169583	9	139889086	139891255	CLIC3	0.0176843	1.18895	NA	NA
ENSG00000104872	19	49949549	49955115	PIH1D1	0.0178444	1.14494	NA	NA
ENSG00000108001	10	131633546	131762538	EBF3	0.0178655	1.02339	NA	NA
ENSG00000163599	2	204732508	204738683	CTLA4	0.017973	1.27985	NA	NA
ENSG00000115042	2	96068468	96082364	FAHD2A	0.0180364	1.28563	NA	NA
ENSG00000076641	8	81882525	82024303	PAG1	0.0180956	1.26262	NA	NA
ENSG00000105610	19	12995235	12998017	KLF1	0.0181331	1.0968	NA	NA
ENSG00000142453	19	10982252	11033448	CARM1	0.0181412	1.11924	NA	NA
ENSG00000066379	6	30026675	30032686	ZNRD1	0.0181648	1.12862	||AIDS progression	||19115949
ENSG00000119537	18	60994970	61034743	KDSR	0.0181898	1.71197	NA	NA
ENSG00000012779	10	45869660	45941561	ALOX5	0.018246	1.32233	NA	NA
ENSG00000165591	23	57313138	57515629	FAAH2	0.0182876	1.4207	NA	NA
ENSG00000164120	4	175411327	175444305	HPGD	0.0183055	3.58787	NA	NA
ENSG00000171860	12	8210897	8219067	C3AR1	0.0183235	2.16827	NA	NA
ENSG00000188177	2	113033170	113097640	ZC3H6	0.0183256	1.27688	NA	NA
ENSG00000121895	4	38968364	39034542	TMEM156	0.0183316	1.35489	NA	NA
ENSG00000134996	9	77703458	77762181	OSTF1	0.0183886	1.36358	NA	NA
ENSG00000177058	5	54921672	55069022	SLC38A9	0.0184208	1.16829	||Height	||20881960
ENSG00000166912	15	31231143	31283807	MTMR10	0.0184316	1.13106	NA	NA
ENSG00000161180	22	21987006	21991616	CCDC116	0.0187119	1.15734	NA	NA
ENSG00000128346	22	38339527	38349676	C22orf23	0.0187802	1.09705	NA	NA
ENSG00000070540	17	66417422	66453653	WIPI1	0.0187894	1.14978	NA	NA
ENSG00000137700	11	118894823	118901616	SLC37A4	0.0189239	1.20842	NA	NA
ENSG00000122862	10	70847861	70864567	SRGN	0.0189313	1.2467	NA	NA
ENSG00000089127	12	113344464	113369991	OAS1	0.0191802	1.18333	||Metabolic traits	||21909109
ENSG00000166135	10	102288828	102309763	HIF1AN	0.0191907	1.17638	NA	NA
ENSG00000151611	4	146539414	146581187	MMAA	0.0192607	1.27786	NA	NA
ENSG00000198909	17	61699800	61773667	MAP3K3	0.0192869	1.41822	||Height||Height||Height	||22021425||21998595||18391951
ENSG00000172215	3	45982424	45989845	CXCR6	0.0193153	2.44565	NA	NA
ENSG00000175449	5	94982457	94993786	RFESD	0.0195802	1.20032	NA	NA
ENSG00000149115	11	57067111	57092426	TNKS1BP1	0.0196025	1.15734	NA	NA
ENSG00000167535	12	49208233	49222724	CACNB3	0.0196486	1.34225	||Bipolar disorder	||21926972
ENSG00000088298	20	33703159	33865928	EDEM2	0.0196566	1.34834	||D-dimer levels||Plasma levels of Protein C||Plasma coagulation factors||Attention deficit hyperactivity disorder	||21502573||20802025||20231535||18839057
ENSG00000129595	5	111478137	111755013	EPB41L4A	0.0196946	1.64056	||Plasma vWF and FVIII levels	||21810271
ENSG00000105656	19	18553474	18632937	ELL	0.0197572	1.14756	NA	NA
ENSG00000118557	16	72146055	72210777	PMFBP1	0.0198246	1.16801	NA	NA
ENSG00000179094	17	8043808	8059678	PER1	0.0198307	1.19204	NA	NA
ENSG00000084636	1	32117847	32169920	COL16A1	0.0198397	1.05665	NA	NA
ENSG00000184115	2	111143987	111192743	LIMS3	0.0198527	1.44102	NA	NA
ENSG00000130758	19	40697650	40721481	MAP3K10	0.0200376	1.07373	NA	NA
ENSG00000139200	12	6802957	6809981	C12orf53	0.0201549	1.13735	NA	NA
ENSG00000184584	5	138855118	138862520	TMEM173	0.0202615	1.31451	NA	NA
ENSG00000103479	16	53468360	53525560	RBL2	0.0203007	1.37504	NA	NA
ENSG00000151475	4	128651532	128695448	SLC25A31	0.0203398	1.13134	NA	NA
ENSG00000127377	7	151125920	151137899	CRYGN	0.0205436	1.16403	NA	NA
ENSG00000108947	17	7608519	7614696	EFNB3	0.0206205	1.19942	NA	NA
ENSG00000176049	5	146967989	147162338	JAKMIP2	0.0206825	1.94359	NA	NA
ENSG00000163788	3	43328003	43466256	SNRK	0.0207489	1.18917	NA	NA
ENSG00000148672	10	88810242	88854627	GLUD1	0.0207906	1.2525	NA	NA
ENSG00000172819	12	53604353	53626036	RARG	0.0208232	1.42932	NA	NA
ENSG00000150593	10	112631564	112659764	PDCD4	0.0208549	1.37664	NA	NA
ENSG00000125954	14	65381202	65529368	FNTB	0.0208993	1.14198	||Mean corpuscular volume	||19862010
ENSG00000166136	10	102267202	102289757	NDUFB8	0.0209636	1.08549	NA	NA
ENSG00000186815	12	113659259	113736387	TPCN1	0.0210316	1.23649	NA	NA
ENSG00000125454	17	73269061	73285530	SLC25A19	0.021214	1.06558	NA	NA
ENSG00000053524	3	182895830	183146566	MCF2L2	0.0212525	1.3912	NA	NA
ENSG00000204634	2	101624078	101869328	TBC1D8	0.0212789	1.0217	||Osteoporosis	||20548944
ENSG00000186881	9	107266454	107267547	OR13F1	0.021309	1.12579	NA	NA
ENSG00000196507	23	102862378	102884618	TCEAL3	0.021317	1.15514	NA	NA
ENSG00000171735	1	6845383	7829764	CAMTA1	0.0213676	2.29635	NA	NA
ENSG00000044459	9	17134979	17503921	CNTLN	0.0214307	1.30333	NA	NA
ENSG00000112237	6	99990255	100016849	CCNC	0.0214319	1.23373	NA	NA
ENSG00000065970	12	8185298	8208099	FOXJ2	0.0214638	1.28671	NA	NA
ENSG00000182909	19	54972980	54974894	LENG9	0.0215737	1.09336	NA	NA
ENSG00000039123	5	54603587	54721409	SKIV2L2	0.0215832	1.11461	NA	NA
ENSG00000113838	3	186263861	186288332	TBCCD1	0.0216083	1.05726	NA	NA
ENSG00000034152	17	21187983	21218552	MAP2K3	0.0216695	1.14223	NA	NA
ENSG00000090006	19	41099071	41135725	LTBP4	0.0216865	1.26055	NA	NA
ENSG00000182621	20	8112823	8949003	PLCB1	0.0217694	1.36762	||Cognitive test performance||Cognitive performance	||20125193||19734545
ENSG00000134014	8	27947189	28048673	ELP3	0.0217872	1.17745	NA	NA
ENSG00000034677	8	101269287	101348446	RNF19A	0.0219153	1.18318	||Atrioventricular conduction	||21041692
ENSG00000148926	11	10326226	10328944	ADM	0.0219501	1.10726	NA	NA
ENSG00000170921	17	61086897	61505067	TANC2	0.0219669	1.46342	NA	NA
ENSG00000215788	1	6521210	6526255	TNFRSF25	0.0220021	1.44919	NA	NA
ENSG00000137393	6	18368778	18469105	RNF144B	0.0220353	1.48804	NA	NA
ENSG00000099194	10	102106876	102124591	SCD	0.0220468	1.35743	NA	NA
ENSG00000221869	8	48649470	48651648	CEBPD	0.0220733	1.48983	NA	NA
ENSG00000152475	19	58878992	58892389	ZNF837	0.0220826	1.19459	NA	NA
ENSG00000186591	7	129470571	129592789	UBE2H	0.0221051	1.22097	NA	NA
ENSG00000141258	17	2240805	2284344	SGSM2	0.0221354	1.12097	||Proinsulin levels	||21873549
ENSG00000175198	13	100741268	101182686	PCCA	0.0221578	1.21883	NA	NA
ENSG00000122550	7	23145352	23215040	KLHL7	0.0222346	1.21696	NA	NA
ENSG00000131941	19	33469498	33555824	RHPN2	0.0222419	1.05592	||Colorectal cancer	||19011631
ENSG00000168234	18	21572736	21715573	TTC39C	0.0222647	1.5507	NA	NA
ENSG00000047346	15	52873529	52970820	KIAA1370	0.0222885	1.1568	NA	NA
ENSG00000106012	7	2598631	2654368	IQCE	0.0225187	1.1704	NA	NA
ENSG00000119541	18	61056422	61089693	VPS4B	0.0225254	1.2697	NA	NA
ENSG00000168461	18	9708227	9862553	RAB31	0.0225936	1.73278	NA	NA
ENSG00000182973	3	32726636	32815367	CNOT10	0.0226034	1.07198	NA	NA
ENSG00000183160	12	108983621	108991894	TMEM119	0.0226404	1.36257	NA	NA
ENSG00000108262	17	27900486	27916645	GIT1	0.0226555	1.16237	NA	NA
ENSG00000156711	6	36095585	36107842	MAPK13	0.0227321	1.19434	NA	NA
ENSG00000198792	22	38615297	38669040	TMEM184B	0.022755	1.24872	NA	NA
ENSG00000082074	5	39105337	39274630	FYB	0.0227633	1.05125	NA	NA
ENSG00000126368	17	38249039	38256978	NR1D1	0.0228776	1.63851	NA	NA
ENSG00000149557	11	125315645	125366213	FEZ1	0.0230638	1.16512	NA	NA
ENSG00000158552	2	220059958	220074373	ZFAND2B	0.023099	1.04384	NA	NA
ENSG00000096996	19	18170370	18197697	IL12RB1	0.0232368	1.44754	NA	NA
ENSG00000102239	23	135570045	135575939	BRS3	0.0233044	1.13572	NA	NA
ENSG00000172809	17	72199720	72206676	RPL38	0.0233092	1.08405	NA	NA
ENSG00000145391	4	140417242	140477928	SETD7	0.0233689	1.44291	||Smoking behavior	||19247474
ENSG00000182511	15	91426924	91439006	FES	0.0233809	1.26475	||Diastolic blood pressure||Hypertension||Systolic blood pressure||Blood pressure	||21909115||21909115||21909115||21909110
ENSG00000122042	13	30338507	30424821	UBL3	0.023429	1.2108	NA	NA
ENSG00000175556	23	118108580	118156888	LONRF3	0.0234801	2.26538	NA	NA
ENSG00000067141	15	73344824	73597547	NEO1	0.0235145	1.67681	NA	NA
ENSG00000124767	6	38643718	38670917	GLO1	0.0235206	1.21283	NA	NA
ENSG00000138175	10	104436314	104474164	ARL3	0.0235884	1.36961	NA	NA
ENSG00000103507	16	31117427	31123888	BCKDK	0.0236426	1.20001	NA	NA
ENSG00000101361	20	2632790	2639039	NOP56	0.0237633	1.06352	NA	NA
ENSG00000182749	1	26187700	26197744	PAQR7	0.0238479	1.10926	NA	NA
ENSG00000143751	1	226170402	226187066	C1orf55	0.0238517	1.12572	NA	NA
ENSG00000108771	17	40253421	40264751	DHX58	0.0241318	1.18625	NA	NA
ENSG00000186265	3	112182814	112218408	BTLA	0.0241337	1.3834	NA	NA
ENSG00000110090	11	68522087	68609399	CPT1A	0.0241359	1.2374	NA	NA
ENSG00000141337	17	66255322	66418872	ARSG	0.0242308	1.42578	NA	NA
ENSG00000071626	19	1407583	1435683	DAZAP1	0.0242336	1.09247	NA	NA
ENSG00000073861	17	45810609	45823485	TBX21	0.0242918	1.28099	NA	NA
ENSG00000110063	11	126173646	126215644	DCPS	0.024426	1.08224	NA	NA
ENSG00000104312	8	90769974	90803291	RIPK2	0.0244921	1.68465	||Leprosy	||20018961
ENSG00000100644	14	62162230	62214976	HIF1A	0.0245231	1.43445	||Select biomarker traits	||17903293
ENSG00000025423	12	57157107	57181574	HSD17B6	0.0245668	1.21693	NA	NA
ENSG00000124942	11	62201015	62323719	AHNAK	0.0246552	1.25314	NA	NA
ENSG00000164938	8	95938199	95961639	TP53INP1	0.024658	1.25327	||Type 2 diabetes	||20581827
ENSG00000147894	9	27546543	27573864	C9orf72	0.0247206	1.22347	||Amyotrophic lateral sclerosis	||19734901
ENSG00000185252	22	20748404	20762745	ZNF74	0.0247539	1.09929	NA	NA
ENSG00000137501	11	85405266	85522184	SYTL2	0.0247561	1.3577	NA	NA
ENSG00000101265	20	4760668	4804291	RASSF2	0.0247634	1.16839	NA	NA
ENSG00000107819	10	102790990	102800998	SFXN3	0.024766	1.15939	NA	NA
ENSG00000143815	1	225589203	225616627	LBR	0.024823	1.19294	NA	NA
ENSG00000132170	3	12328866	12475855	PPARG	0.0249302	1.446	||Type 2 diabetes||Type 2 diabetes||Type 2 diabetes	||17463246||17463248||17463249
ENSG00000110057	11	67758574	67772452	UNC93B1	0.0251198	1.36293	NA	NA
ENSG00000087157	17	76374734	76420635	PGS1	0.0251408	1.32693	NA	NA
ENSG00000087191	17	61904809	61909386	PSMC5	0.0251448	1.24298	NA	NA
ENSG00000176386	9	116018114	116037869	CDC26	0.0253474	1.35338	NA	NA
ENSG00000134285	12	49315751	49319330	FKBP11	0.0254647	1.4668	NA	NA
ENSG00000065427	16	75661621	75681577	KARS	0.0254658	1.18255	NA	NA
ENSG00000119718	14	75469611	75476293	EIF2B2	0.0254737	1.16262	NA	NA
ENSG00000111012	12	58156117	58160976	CYP27B1	0.0255714	1.33019	NA	NA
ENSG00000198087	6	47445524	47594999	CD2AP	0.0255893	1.20429	||Alzheimer's disease (late onset)	||21460841
ENSG00000116852	1	200938519	200992828	KIF21B	0.0257921	1.21471	||Ankylosing spondylitis	||21743469
ENSG00000120868	12	99039077	99129204	APAF1	0.0258002	1.2874	NA	NA
ENSG00000136960	8	120569325	120685693	ENPP2	0.0258439	1.76783	||Height	||21998595
ENSG00000163762	3	149036284	149052201	TM4SF18	0.0259196	1.07212	NA	NA
ENSG00000181381	4	169277885	169458937	DDX60L	0.0259907	1.43021	||Non-alcoholic fatty liver disease histology (AST)	||20708005
ENSG00000178537	3	48894368	48936426	SLC25A20	0.0260667	1.2874	NA	NA
ENSG00000145491	5	10441635	10472141	ROPN1L	0.0260991	1.89667	||Breast cancer	||21424380
ENSG00000126822	14	65171153	65213610	PLEKHG3	0.0261998	1.64819	NA	NA
ENSG00000163513	3	30647993	30735634	TGFBR2	0.0262728	1.42731	||Tonometry	||17903302
ENSG00000172348	6	46188474	46459709	RCAN2	0.0262922	1.61846	NA	NA
ENSG00000136040	12	94542498	94699374	PLXNC1	0.0264204	1.52152	NA	NA
ENSG00000134070	3	10206548	10285427	IRAK2	0.0264616	1.12505	NA	NA
ENSG00000135318	6	86159301	86205500	NT5E	0.0265355	1.37458	NA	NA
ENSG00000127870	13	26706252	26796791	RNF6	0.0266981	1.14022	NA	NA
ENSG00000205268	8	66629744	66754557	PDE7A	0.0267048	1.41226	NA	NA
ENSG00000111554	12	68666222	68726161	MDM1	0.0267817	1.307	NA	NA
ENSG00000042088	14	90422243	90511106	TDP1	0.0268577	1.1854	NA	NA
ENSG00000164038	4	103941024	104006986	NHEDC2	0.0271064	1.21911	NA	NA
ENSG00000136750	10	26505235	26593487	GAD2	0.0271372	1.19171	NA	NA
ENSG00000178093	19	19623229	19626838	TSSK6	0.0271584	1.09916	NA	NA
ENSG00000136167	13	46700060	46786006	LCP1	0.0273453	1.12346	NA	NA
ENSG00000186469	14	52327049	52436517	GNG2	0.0273653	1.19666	NA	NA
ENSG00000129355	19	10677138	10679655	CDKN2D	0.0274049	1.12378	NA	NA
ENSG00000154217	17	65373923	65689645	PITPNC1	0.0274263	1.42704	NA	NA
ENSG00000101161	20	62612487	62664453	PRPF6	0.0274662	1.17068	NA	NA
ENSG00000105866	7	21467651	21554440	SP4	0.0275084	1.39383	||Major depressive disorder||Major depressive disorder (broad)	||20125088||20038947
ENSG00000141627	18	46570171	46987079	DYM	0.0275096	1.11589	||Height||Height	||22021425||21998595
ENSG00000144476	2	237476429	237491001	CXCR7	0.027586	1.35693	NA	NA
ENSG00000180353	3	121350245	121379774	HCLS1	0.0276214	1.17807	NA	NA
ENSG00000156398	10	104474296	104498951	SFXN2	0.0277909	1.61959	NA	NA
ENSG00000013364	16	29831728	29859355	MVP	0.0278691	1.27286	NA	NA
ENSG00000068024	2	239969863	240323348	HDAC4	0.0279371	1.28238	NA	NA
ENSG00000174738	3	23986750	24021237	NR1D2	0.0280798	1.94895	NA	NA
ENSG00000162739	1	160454819	160493052	SLAMF6	0.028154	1.17697	NA	NA
ENSG00000103351	16	3550962	3586581	CLUAP1	0.0281833	1.47618	NA	NA
ENSG00000110315	11	10533224	10562777	RNF141	0.0282305	1.20792	NA	NA
ENSG00000176148	11	33060962	33127489	TCP11L1	0.0282496	1.12137	NA	NA
ENSG00000064932	19	1107633	1174282	SBNO2	0.0282553	1.10703	||Crohns disease	||21102463
ENSG00000165138	9	101493610	101559247	ANKS6	0.0284061	1.19778	NA	NA
ENSG00000134146	15	35663082	35838404	ATPBD4	0.0284343	1.12786	NA	NA
ENSG00000159842	17	906757	1090616	ABR	0.0284488	1.14855	NA	NA
ENSG00000140678	16	31366508	31394318	ITGAX	0.0284618	2.24565	||Systemic lupus erythematosus	||18204098
ENSG00000116678	1	65886247	66107242	LEPR	0.0285769	1.34505	||Soluble leptin receptor levels||C-reactive protein||C-reactive protein	||20167575||19567438||18439548
ENSG00000138271	3	151011890	151034740	GPR87	0.0286562	1.18038	NA	NA
ENSG00000023191	11	494511	507300	RNH1	0.0286699	1.14944	NA	NA
ENSG00000167549	17	27941773	27949917	CORO6	0.0286744	1.21158	NA	NA
ENSG00000154845	18	9546788	9614567	PPP4R1	0.0288196	1.41255	NA	NA
ENSG00000154545	23	51927918	51935364	MAGED4	0.0288868	1.4389	NA	NA
ENSG00000126870	7	158649268	158749438	WDR60	0.028941	1.29281	||Height	||18391950
ENSG00000137752	11	104896169	104972158	CASP1	0.0289579	1.46924	NA	NA
ENSG00000076706	11	119179240	119191799	MCAM	0.0289831	2.92539	NA	NA
ENSG00000151929	10	121410881	121437331	BAG3	0.0290612	1.19067	||Dilated cardiomyopathy	||21459883
ENSG00000197885	3	23933150	23988082	NKIRAS1	0.0291555	1.22727	NA	NA
ENSG00000136147	13	50069745	50103123	PHF11	0.0292913	1.35114	||Cardiac hypertrophy	||21348951
ENSG00000166974	18	32556891	32725381	MAPRE2	0.0293284	1.13684	NA	NA
ENSG00000139180	12	4714109	4798454	NDUFA9	0.0293319	1.14567	NA	NA
ENSG00000171094	2	29415639	30144432	ALK	0.0293518	1.08508	NA	NA
ENSG00000177311	3	141043054	141168634	ZBTB38	0.0295951	1.54272	||Height||Prostate cancer||Height||Height||Height||Height||Height||Height||Height||Height	||21998595||21743467||20189936||19893584||19396169||19343178||18391951||18391950||18391952||18193045
ENSG00000172840	16	66914435	66921855	PDP2	0.0296625	1.0919	NA	NA
ENSG00000186141	1	145592604	145611025	POLR3C	0.0297488	1.0815	NA	NA
ENSG00000165233	9	95858499	95875565	C9orf89	0.029823	1.10656	NA	NA
ENSG00000196329	7	150419340	150447121	GIMAP5	0.029867	1.11365	NA	NA
ENSG00000049245	1	7831328	7841492	VAMP3	0.0299005	1.16512	NA	NA
ENSG00000120509	23	69506444	69510364	PDZD11	0.0300089	1.12448	NA	NA
ENSG00000119669	14	77490887	77495034	C14orf4	0.0300641	1.29781	NA	NA
ENSG00000170162	6	117586720	117594728	VGLL2	0.0301756	1.09988	NA	NA
ENSG00000118985	5	95220801	95297775	ELL2	0.03022	1.40486	NA	NA
ENSG00000130830	23	154006958	154049282	MPP1	0.030424	1.47497	NA	NA
ENSG00000184258	23	139865424	139866723	CDR1	0.0305011	1.37291	NA	NA
ENSG00000141934	19	281047	291435	PPAP2C	0.0306752	1.44298	NA	NA
ENSG00000137054	9	37485931	37503694	POLR1E	0.0306792	1.28717	NA	NA
ENSG00000164733	8	11700032	11726957	CTSB	0.0307218	1.72764	NA	NA
ENSG00000130054	23	68725083	68752351	FAM155B	0.030767	1.13552	NA	NA
ENSG00000147231	23	105855159	105922672	CXorf57	0.0307761	1.10555	NA	NA
ENSG00000067082	10	3818187	3827473	KLF6	0.0308667	1.15679	NA	NA
ENSG00000115232	2	182321618	182400914	ITGA4	0.0309042	2.2258	||White blood cell types	||21738478
ENSG00000168658	2	98703578	98929762	VWA3B	0.0309421	1.10455	NA	NA
ENSG00000188404	1	169659807	169680839	SELL	0.0309886	1.08536	||Amyotrophic lateral sclerosis	||19451621
ENSG00000105732	19	42572863	42585717	ZNF574	0.0311138	1.16728	NA	NA
ENSG00000095383	9	100961310	101017915	TBC1D2	0.0311889	1.39826	NA	NA
ENSG00000073050	19	44047463	44079730	XRCC1	0.0312262	1.15872	NA	NA
ENSG00000115539	2	101179151	101193197	PDCL3	0.0313309	1.38102	NA	NA
ENSG00000187145	1	150266288	150281414	MRPS21	0.031511	1.09499	NA	NA
ENSG00000182732	14	72431493	73029175	RGS6	0.0316082	1.22471	||Obesity (extreme)||C-reactive protein||Smoking cessation	||21935397||21300955||20811658
ENSG00000142347	19	8585688	8642461	MYO1F	0.0317438	1.35743	NA	NA
ENSG00000164162	4	145888263	146019693	ANAPC10	0.0317493	1.27426	NA	NA
ENSG00000110328	11	11292422	11643552	GALNTL4	0.0317958	1.09955	NA	NA
ENSG00000169733	17	80005777	80009719	RFNG	0.0318178	1.16262	NA	NA
ENSG00000174010	23	24001836	24045303	KLHL15	0.0319008	1.22513	NA	NA
ENSG00000204590	6	30509153	30525008	GNL1	0.0319156	1.11396	NA	NA
ENSG00000159079	21	33951131	33985176	C21orf59	0.0319282	1.18254	NA	NA
ENSG00000186480	7	155089485	155101945	INSIG1	0.031939	1.22916	NA	NA
ENSG00000213203	7	150413644	150421372	GIMAP1	0.032	1.33538	NA	NA
ENSG00000130649	10	135333909	135374724	CYP2E1	0.032109	1.1663	NA	NA
ENSG00000104427	8	79578281	79629935	FAM164A	0.0322861	1.25154	NA	NA
ENSG00000105186	19	33087906	33166102	ANKRD27	0.0323485	1.12274	NA	NA
ENSG00000102882	16	30125425	30134827	MAPK3	0.0324038	1.15243	NA	NA
ENSG00000113739	5	172741715	172756506	STC2	0.032424	1.20252	NA	NA
ENSG00000117298	1	21543739	21671997	ECE1	0.0324354	1.26491	NA	NA
ENSG00000115165	2	158271130	158345473	CYTIP	0.0324641	1.28525	NA	NA
ENSG00000141232	17	48939583	48945339	TOB1	0.0325238	1.44897	NA	NA
ENSG00000160972	8	145703351	145727504	PPP1R16A	0.032848	1.13642	NA	NA
ENSG00000111229	12	110872694	110888212	ARPC3	0.0329248	1.15383	NA	NA
ENSG00000134184	1	110230435	110236367	GSTM1	0.0329288	1.10957	NA	NA
ENSG00000135604	6	144471662	144509507	STX11	0.0329612	1.18024	NA	NA
ENSG00000136404	15	83776158	83806111	TM6SF1	0.0329814	1.84436	NA	NA
ENSG00000086062	9	33104079	33167354	B4GALT1	0.0329886	1.29283	NA	NA
ENSG00000102871	16	67188082	67193789	TRADD	0.0330725	1.13203	NA	NA
ENSG00000104325	8	91013632	91064320	DECR1	0.0331322	1.31324	NA	NA
ENSG00000009413	6	111620233	111804918	REV3L	0.0331956	1.23391	||Psoriasis	||20953190
ENSG00000135631	2	73300509	73383849	RAB11FIP5	0.0332185	1.29543	NA	NA
ENSG00000197586	20	25176328	25207365	ENTPD6	0.0332629	1.15302	||Allergic rhinitis	||22036096
ENSG00000091317	3	32522803	32544900	CMTM6	0.0333667	1.17378	NA	NA
ENSG00000012174	23	21857753	21903542	MBTPS2	0.0333926	1.20298	NA	NA
ENSG00000165392	8	30891316	31031285	WRN	0.0335473	1.30164	||Exercise treadmill test traits	||17903301
ENSG00000148411	9	138898382	138987131	NACC2	0.0335695	1.26492	NA	NA
ENSG00000090554	19	49977485	49989487	FLT3LG	0.0336085	1.28561	NA	NA
ENSG00000071575	2	12857014	12882860	TRIB2	0.0336869	1.33874	NA	NA
ENSG00000140396	8	71021996	71316040	NCOA2	0.0336956	1.11257	NA	NA
ENSG00000112245	6	64231665	64293492	PTP4A1	0.0338972	1.21557	NA	NA
ENSG00000100304	22	43562627	43583139	TTLL12	0.033909	1.17421	NA	NA
ENSG00000100612	14	60610837	60636577	DHRS7	0.0339205	1.14682	NA	NA
ENSG00000170727	8	145486054	145515082	BOP1	0.0339637	1.06507	NA	NA
ENSG00000107815	10	102747123	102754158	C10orf2	0.0340403	1.11981	NA	NA
ENSG00000057608	10	5807185	5884095	GDI2	0.0340522	1.17052	NA	NA
ENSG00000159335	12	6874681	6880118	PTMS	0.0340792	1.34814	NA	NA
ENSG00000130396	6	168227601	168372703	MLLT4	0.0340829	1.70995	NA	NA
ENSG00000136270	7	45139698	45151646	TBRG4	0.0342289	1.08063	NA	NA
ENSG00000147869	9	14719721	14722715	CER1	0.0342764	1.22925	NA	NA
ENSG00000162885	1	235610532	235667781	B3GALNT2	0.0342937	1.3384	NA	NA
ENSG00000165169	23	37696009	37706890	DYNLT3	0.0346676	1.13683	NA	NA
ENSG00000115380	2	56093101	56151274	EFEMP1	0.0346832	1.10619	||Height||Height||Height||Height||Height||Height	||20397748||20189936||19893584||19396169||18391951||18391952
ENSG00000160712	1	154377668	154441926	IL6R	0.0346858	1.35565	||Asthma||C-reactive protein||C-reactive protein||Fibrinogen||Protein quantitative trait loci||C-reactive protein||Pulmonary function traits (other)	||21907864||21300955||19567438||20031577||18464913||18439548||17903307
ENSG00000117289	1	145438468	145442635	TXNIP	0.0347102	1.22984	NA	NA
ENSG00000107263	9	134452156	134615461	RAPGEF1	0.0348325	1.18376	NA	NA
ENSG00000161960	17	7476023	7482324	EIF4A1	0.0349056	1.18191	NA	NA
ENSG00000159111	17	45900637	45908900	MRPL10	0.0349159	1.42758	NA	NA
ENSG00000091409	2	173292081	173371181	ITGA6	0.0349529	1.61826	||Prostate cancer	||19767753
ENSG00000149483	11	61129472	61136683	TMEM138	0.0351764	1.1417	NA	NA
ENSG00000175215	12	58213711	58240747	CTDSP2	0.0351795	1.10609	NA	NA
ENSG00000100227	22	42979726	43010968	POLDIP3	0.0352796	1.06644	NA	NA
ENSG00000172667	3	178735010	178790067	ZMAT3	0.035295	1.16555	NA	NA
ENSG00000090013	19	40953692	40971725	BLVRB	0.0353852	1.14195	NA	NA
ENSG00000138326	10	79793517	79816570	RPS24	0.03546	1.28823	NA	NA
ENSG00000152969	4	6027925	6202318	JAKMIP1	0.0355375	1.34786	NA	NA
ENSG00000070831	1	22379119	22419437	CDC42	0.0356121	1.28094	NA	NA
ENSG00000110852	12	10005582	10022735	CLEC2B	0.0356275	1.48669	NA	NA
ENSG00000108406	17	57642885	57685712	DHX40	0.0356315	1.21697	NA	NA
ENSG00000126067	1	36067184	36107445	PSMB2	0.0357391	1.10892	NA	NA
ENSG00000103723	15	83328032	83378666	AP3B2	0.0357898	1.18637	NA	NA
ENSG00000116670	1	11734537	11751707	MAD2L2	0.0357918	1.17783	NA	NA
ENSG00000106992	9	130628758	130640022	AK1	0.0358986	1.17009	NA	NA
ENSG00000166407	11	8245850	8290263	LMO1	0.0359071	1.10587	||Neuroblastoma	||21124317
ENSG00000163605	3	73045935	73118350	PPP4R2	0.0359207	1.31233	NA	NA
ENSG00000059728	2	70124819	70170077	MXD1	0.036451	1.52229	NA	NA
ENSG00000116337	1	110158725	110174673	AMPD2	0.036549	1.34006	NA	NA
ENSG00000197921	1	2460183	2461684	HES5	0.0366969	1.07945	NA	NA
ENSG00000165238	9	95947197	96082854	WNK2	0.0367976	1.1226	NA	NA
ENSG00000144843	3	119298114	119308792	ADPRH	0.0368303	1.31003	NA	NA
ENSG00000060982	12	24964294	25102393	BCAT1	0.0368625	1.56758	NA	NA
ENSG00000005469	7	86974996	87029111	CROT	0.0371361	1.12291	NA	NA
ENSG00000174307	1	201434619	201438365	PHLDA3	0.0372185	1.2051	NA	NA
ENSG00000176454	15	34651088	34659395	LPCAT4	0.0372527	1.24955	NA	NA
ENSG00000167840	17	5008929	5026397	ZNF232	0.0372554	1.17775	NA	NA
ENSG00000156097	1	110082493	110091028	GPR61	0.0372724	1.12	NA	NA
ENSG00000090097	3	51991469	52008032	PCBP4	0.0373962	1.33812	NA	NA
ENSG00000146083	5	175953697	175965026	RNF44	0.0374453	1.20834	NA	NA
ENSG00000119705	14	78174424	78183937	C14orf156	0.0374689	1.11764	NA	NA
ENSG00000042445	2	85569210	85581743	RETSAT	0.0375668	1.32597	NA	NA
ENSG00000169251	3	160822483	160971320	NMD3	0.0375897	1.17339	NA	NA
ENSG00000095485	10	101992049	102027437	CWF19L1	0.037685	1.10084	NA	NA
ENSG00000189050	17	58029600	58042122	RNFT1	0.0377262	1.12032	NA	NA
ENSG00000141458	18	21111400	21166451	NPC1	0.0377599	1.2546	||Obesity	||19151714
ENSG00000165929	14	92246265	92333880	TC2N	0.0378337	1.34469	NA	NA
ENSG00000204520	6	31367560	31384016	MICA	0.0380376	1.1426	||Rheumatoid arthritis	||21653640
ENSG00000100934	14	39501122	39572439	SEC23A	0.0380452	1.15194	NA	NA
ENSG00000197566	17	16524050	16557158	ZNF624	0.0381129	1.14167	NA	NA
ENSG00000150753	5	10250032	10266524	CCT5	0.0381365	1.10072	NA	NA
ENSG00000171497	4	159630285	159644548	PPID	0.0383281	1.14275	||Serum metabolites	||20037589
ENSG00000132906	1	15818764	15853029	CASP9	0.0386025	1.25677	NA	NA
ENSG00000206560	3	15708742	15901278	ANKRD28	0.0386047	1.48855	NA	NA
ENSG00000171530	5	76986990	77164604	TBCA	0.0386237	1.14997	NA	NA
ENSG00000127837	2	219128849	219134980	AAMP	0.0387615	1.07385	NA	NA
ENSG00000144468	2	227700296	227863931	RHBDD1	0.0388092	1.22194	||Pulmonary function traits (other)	||17903307
ENSG00000085274	3	169490852	169507504	MYNN	0.0388966	1.20273	||Multiple sclerosis||Colorectal cancer||Celiac disease	||21833088||20972440||20190752
ENSG00000149050	11	7020548	7041599	ZNF214	0.0389165	1.04059	NA	NA
ENSG00000148655	10	77191210	78318978	C10orf11	0.0390357	1.07651	||Pulmonary function	||21946350
ENSG00000146842	7	129804554	129847610	TMEM209	0.03926	1.10349	NA	NA
ENSG00000110697	11	67259238	67273734	PITPNM1	0.0395449	1.04261	NA	NA
ENSG00000067836	16	4846968	4852951	ROGDI	0.039573	1.30868	NA	NA
ENSG00000105613	19	12949258	12985765	MAST1	0.039645	1.32478	NA	NA
ENSG00000103274	16	10837677	10863208	NUBP1	0.0396885	1.06301	NA	NA
ENSG00000087903	19	5993174	6110664	RFX2	0.0398028	1.37252	||Bipolar disorder and schizophrenia	||20889312
ENSG00000130956	9	99212482	99253618	HABP4	0.0398032	1.27683	NA	NA
ENSG00000170043	17	7833662	7835317	TRAPPC1	0.0398108	1.2003	NA	NA
ENSG00000180815	23	19378173	19533379	MAP3K15	0.0399667	1.04822	NA	NA
ENSG00000151135	12	107349543	107367811	C12orf23	0.0399839	1.11041	NA	NA
ENSG00000166816	16	75145758	75150665	LDHD	0.0400001	1.08172	NA	NA
ENSG00000127603	1	39546987	39952789	MACF1	0.0400977	1.18546	NA	NA
ENSG00000142025	19	42349085	42356398	DMRTC2	0.0401035	1.11641	NA	NA
ENSG00000128482	17	19314506	19320589	RNF112	0.0401494	1.11552	NA	NA
ENSG00000114541	3	69219140	69591734	FRMD4B	0.0402471	1.45765	||Celiac disease||Hip geometry	||20190752||17903296
ENSG00000164054	3	48509196	48542259	SHISA5	0.0402763	1.25808	NA	NA
ENSG00000197956	1	153507074	153508720	S100A6	0.0405169	1.39457	NA	NA
ENSG00000171720	5	141000442	141016437	HDAC3	0.0405494	1.08277	NA	NA
ENSG00000164615	5	134074190	134087847	CAMLG	0.0405738	1.11871	NA	NA
ENSG00000165678	10	85899195	85913311	GHITM	0.040765	1.34421	NA	NA
ENSG00000185825	23	152965946	152990152	BCAP31	0.0409426	1.30027	NA	NA
ENSG00000086288	7	37888198	37940003	TXNDC3	0.0409602	1.09097	NA	NA
ENSG00000070495	17	74708918	74722866	JMJD6	0.0412554	1.11944	NA	NA
ENSG00000008517	16	3115297	3119820	IL32	0.0412655	1.10943	NA	NA
ENSG00000112378	6	138411922	138428648	PERP	0.0413767	1.78493	NA	NA
ENSG00000160471	19	55861075	55866182	COX6B2	0.0413798	1.15551	NA	NA
ENSG00000196782	4	140640418	141075338	MAML3	0.0414293	1.41965	NA	NA
ENSG00000189171	1	153591262	153606873	S100A13	0.0415214	1.19382	NA	NA
ENSG00000145907	5	151150605	151192346	G3BP1	0.0415454	1.23456	NA	NA
ENSG00000167470	19	1248551	1259139	MIDN	0.0415979	1.23295	NA	NA
ENSG00000068120	17	40714091	40718295	COASY	0.0417489	1.20756	NA	NA
ENSG00000176273	10	95653729	95715819	TMEM20	0.0417692	1.65486	NA	NA
ENSG00000160999	7	101928404	101962178	SH2B2	0.0417945	1.08918	NA	NA
ENSG00000105404	19	42460837	42463528	RABAC1	0.041895	1.09153	NA	NA
ENSG00000173166	2	204259067	204400133	RAPH1	0.0419096	1.45213	||Subclinical atherosclerosis traits (other)	||17903303
ENSG00000139291	12	72079877	72097840	TMEM19	0.0419182	1.13998	NA	NA
ENSG00000066557	1	70610487	70671303	LRRC40	0.0419722	1.17057	NA	NA
ENSG00000173208	12	39945034	40013843	ABCD2	0.0420281	1.25987	NA	NA
ENSG00000177981	12	48541570	48574996	ASB8	0.0420751	1.08359	NA	NA
ENSG00000137843	15	40509628	40569688	PAK6	0.0421458	1.08453	NA	NA
ENSG00000131143	16	85833289	85840608	COX4I1	0.0422534	1.13852	NA	NA
ENSG00000187091	3	38048986	38071253	PLCD1	0.0424639	1.24498	NA	NA
ENSG00000162545	1	20808883	20812713	CAMK2N1	0.0427256	1.30762	NA	NA
ENSG00000108292	17	36861794	36886056	MLLT6	0.0427702	1.19666	NA	NA
ENSG00000198807	14	37126772	37147007	PAX9	0.0428135	1.07333	NA	NA
ENSG00000120889	8	22877645	22926692	TNFRSF10B	0.0429683	1.31255	NA	NA
ENSG00000139370	12	129277738	129308528	SLC15A4	0.0431045	1.394	||Systemic lupus erythematosus	||19838193
ENSG00000171385	1	112313283	112531777	KCND3	0.0431196	1.08869	NA	NA
ENSG00000175792	3	127783624	127872757	RUVBL1	0.0431997	1.40703	NA	NA
ENSG00000171223	19	12902309	12904124	JUNB	0.0432067	1.24632	NA	NA
ENSG00000013561	5	141337892	141369856	RNF14	0.0434067	1.19593	NA	NA
ENSG00000163162	2	101887680	101925163	RNF149	0.0434981	1.28159	||Pancreatic cancer	||20686608
ENSG00000112782	6	45848749	46048132	CLIC5	0.0437505	1.29697	NA	NA
ENSG00000133812	11	9800213	10315754	SBF2	0.0438031	1.28845	NA	NA
ENSG00000115306	2	54683421	54896812	SPTBN1	0.0440061	1.30306	||Bone mineral density (spine)||Bone mineral density (spine)||Bone mineral density (spine)	||19801982||19079262||18445777
ENSG00000157778	7	1606965	1610641	PSMG3	0.0440369	1.14669	NA	NA
ENSG00000169826	10	43633933	43680756	CSGALNACT2	0.044148	1.06012	NA	NA
ENSG00000128607	7	129710349	129773596	KLHDC10	0.0442882	1.13731	NA	NA
ENSG00000213445	11	65405567	65418401	SIPA1	0.0443584	1.10342	NA	NA
ENSG00000079156	2	179059207	179264160	OSBPL6	0.0443973	1.17332	NA	NA
ENSG00000138031	2	25042037	25142708	ADCY3	0.0444299	1.36736	NA	NA
ENSG00000114209	3	167401085	167452727	PDCD10	0.0444839	1.13459	NA	NA
ENSG00000070031	11	626430	627143	SCT	0.0445045	1.04124	NA	NA
ENSG00000181396	17	80347085	80376513	C17orf101	0.0445217	1.14432	NA	NA
ENSG00000170485	2	101436613	101613291	NPAS2	0.0445247	1.28472	NA	NA
ENSG00000084070	1	40810521	40888998	SMAP2	0.0446227	1.27414	NA	NA
ENSG00000126231	13	113812967	113826694	PROZ	0.0447941	1.04045	NA	NA
ENSG00000041988	1	6684925	6695646	THAP3	0.044928	1.18498	NA	NA
ENSG00000008405	12	107385144	107487598	CRY1	0.0450055	1.49543	NA	NA
ENSG00000134193	1	120336640	120354283	REG4	0.0450384	1.06621	NA	NA
ENSG00000182197	8	118806728	119124092	EXT1	0.0450402	1.52182	||Height	||19893584
ENSG00000087502	12	29493600	29534143	ERGIC2	0.0450774	1.11927	NA	NA
ENSG00000141562	17	80416059	80446141	NARF	0.0450775	1.23199	NA	NA
ENSG00000013725	11	60739114	60787849	CD6	0.0452301	1.25908	||Multiple sclerosis	||19525953
ENSG00000182253	15	99645285	99675770	SYNM	0.045257	1.26233	NA	NA
ENSG00000198162	1	117910070	118071494	MAN1A2	0.0453734	1.20897	NA	NA
ENSG00000144736	3	72798427	72911065	SHQ1	0.045384	1.23704	NA	NA
ENSG00000103194	16	84733554	84813525	USP10	0.0456002	1.11063	NA	NA
ENSG00000177119	12	45609769	45834187	ANO6	0.0456185	1.26007	NA	NA
ENSG00000117090	1	160577889	160617085	SLAMF1	0.0459055	1.24674	NA	NA
ENSG00000196517	1	44457171	44497139	SLC6A9	0.0460056	1.10841	NA	NA
ENSG00000174106	12	65563350	65642107	LEMD3	0.0461026	1.18338	NA	NA
ENSG00000196547	15	91447419	91465814	MAN2A2	0.0462065	1.28593	||Attention deficit hyperactivity disorder	||18839057
ENSG00000163625	4	85590703	85887544	WDFY3	0.0462156	1.44598	NA	NA
ENSG00000166896	12	58335444	58351051	XRCC6BP1	0.0462356	1.13984	NA	NA
ENSG00000096872	9	26947036	27062928	IFT74	0.046238	1.08996	NA	NA
ENSG00000106397	7	100849257	100861701	PLOD3	0.0463566	1.12503	NA	NA
ENSG00000158793	1	161087875	161095235	NIT1	0.0463812	1.12394	NA	NA
ENSG00000153879	19	33864608	33873591	CEBPG	0.0464509	1.20596	NA	NA
ENSG00000101079	20	35280168	35374481	NDRG3	0.0465247	1.13571	NA	NA
ENSG00000166435	11	74518783	74660245	XRRA1	0.0466713	1.16922	NA	NA
ENSG00000136143	13	48510621	48612125	SUCLA2	0.0467112	1.15476	NA	NA
ENSG00000115526	2	101008326	101034118	CHST10	0.0467957	1.05823	NA	NA
ENSG00000163586	2	88422509	88427635	FABP1	0.0468092	1.15121	NA	NA
ENSG00000107960	10	105642299	105677963	OBFC1	0.0469344	1.44242	||Telomere length||Endothelial function traits	||20421499||17903301
ENSG00000121068	17	59477256	59486827	TBX2	0.0469903	1.13372	||Serum creatinine	||20383145
ENSG00000092531	15	42787800	42825259	SNAP23	0.0469996	1.05392	NA	NA
ENSG00000168685	5	35852796	35879705	IL7R	0.0471108	1.63893	||Ulcerative colitis||Multiple sclerosis||Multiple sclerosis||Type 1 diabetes	||21297633||19525953||17660530||17554260
ENSG00000110693	11	15987994	16761138	SOX6	0.0472156	1.11806	||Obesity and osteoporosis	||19714249
ENSG00000166289	19	30156326	30166376	PLEKHF1	0.0473032	1.33464	NA	NA
ENSG00000115594	2	102681003	102796334	IL1R1	0.0473911	2.38697	NA	NA
ENSG00000144852	3	119499330	119537332	NR1I2	0.0474614	1.10564	NA	NA
ENSG00000171532	17	37760020	37764196	NEUROD2	0.0475026	1.2423	NA	NA
ENSG00000197705	18	30252633	30352974	KLHL14	0.0476842	1.12829	NA	NA
ENSG00000004478	12	2904118	2914576	FKBP4	0.047866	1.21621	NA	NA
ENSG00000106636	7	44240566	44253893	YKT6	0.0479062	1.19567	NA	NA
ENSG00000177272	1	111214309	111217655	KCNA3	0.0480346	1.14423	NA	NA
ENSG00000154162	5	21750776	22853731	CDH12	0.0480982	1.10018	||Waist circumference	||19557197
ENSG00000184517	16	75182420	75206129	ZFP1	0.0482048	1.28759	NA	NA
ENSG00000128656	2	175664090	175870097	CHN1	0.0483327	1.38024	NA	NA
ENSG00000111817	6	116575335	116759442	DSE	0.0485052	1.57169	NA	NA
ENSG00000112186	6	17393446	17558023	CAP2	0.0485254	1.10466	NA	NA
ENSG00000141429	18	33161002	33291798	GALNT1	0.0486588	1.3523	NA	NA
ENSG00000057704	12	94960895	95044324	TMCC3	0.0487278	1.32112	NA	NA
ENSG00000121060	17	54965269	54991409	TRIM25	0.0487631	1.09066	NA	NA
ENSG00000125247	13	101256180	101327347	TMTC4	0.0487838	1.17314	NA	NA
ENSG00000180694	8	91634222	91803860	TMEM64	0.0489823	1.11438	NA	NA
ENSG00000173894	17	77751976	77761449	CBX2	0.0490373	1.08075	NA	NA
ENSG00000168610	17	40465341	40540449	STAT3	0.0491021	1.27896	||Multiple sclerosis||Crohn's disease	||20159113||18587394
ENSG00000005801	11	3360490	3400448	ZNF195	0.0491055	1.17179	NA	NA
ENSG00000004766	7	92861652	92988338	CCDC132	0.0491323	1.08129	NA	NA
ENSG00000049449	11	31833938	32127301	RCN1	0.0492129	1.19794	NA	NA
ENSG00000167536	17	27224798	27230089	DHRS13	0.0493035	1.11691	NA	NA
ENSG00000130119	23	54556643	54587504	GNL3L	0.0494735	1.06088	NA	NA
ENSG00000183576	14	99864082	99947216	SETD3	0.049475	1.14258	NA	NA
ENSG00000162946	1	231762560	232177018	DISC1	0.0496351	1.09603	||Response to antineoplastic agents||Neuranatomic and neurocognitive phenotypes||Amyotrophic lateral sclerosis||Alzheimer's disease	||21659360||21483430||19451621||19118814
ENSG00000125347	5	131817300	131826490	IRF1	0.0497206	1.21266	NA	NA
ENSG00000161217	3	195941092	196014828	PCYT1A	0.0498289	1.11344	NA	NA
ENSG00000196683	7	22852250	22862470	TOMM7	0.0499068	1.07209	NA	NA
ENSG00000104419	8	134249413	134314265	NDRG1	9.03866e-06	1.29704	NA	NA
ENSG00000123146	19	14492212	14519531	CD97	9.61961e-05	1.09306	NA	NA
NA	1	118472371	118503049	WDR3	0.000238511	1.29402	NA	NA
NA	4	113218498	113363761	ALPK1	0.000338265	2.66994	||Epirubicin-induced leukopenia	||21799462
NA	NULL	NULL	NULL	SLC25A43	0.000764842	1.2812	NA	NA
NA	21	30449811	30548200	C21orf7	0.00107326	1.17954	NA	NA
NA	7	12726480	12730556	ARL4A	0.00290455	1.21468	NA	NA
NA	3	105377109	105588266	CBLB	0.00387732	1.51047	||Multiple sclerosis	||20453840
ENSG00000134391	1	196912933	196928356	CFHR2	0.00396535	1.48481	NA	NA
NA	14	55595871	55612147	LGALS3	0.00409571	2.35216	NA	NA
NA	6	35541361	35704724	FKBP5	0.00455305	1.27586	NA	NA
NA	5	172261222	172379683	ERGIC1	0.00481844	1.24925	NA	NA
NA	14	50448429	50474238	C14orf182	0.0048677	1.8499	NA	NA
NA	6	167343007	167370679	RNASET2	0.00548675	1.38553	||Vitiligo	||20526339
NA	1	45271589	45272957	TCTEX1D4	0.00560289	1.07255	NA	NA
NA	NULL	NULL	NULL	NCRNA00185	0.00627396	1.18826	NA	NA
NA	10	6186842	6277505	PFKFB3	0.00762439	1.6406	NA	NA
NA	19	4838345	4867780	PLIN3	0.00798357	1.1202	NA	NA
NA	2	160625140	160761262	LY75	0.00837759	1.22146	NA	NA
NA	NULL	NULL	NULL	FAM127A	0.0101595	1.22296	NA	NA
NA	5	65892175	66463092	MAST4	0.0102794	1.61889	||Carotid atherosclerosis in HIV infection	||20009918
NA	8	99204386	99306621	NIPAL2	0.0108475	1.5185	NA	NA
NA	6	2839513	31556685	LST1	0.0109207	1.4426	||Serum IgE levels||Schizophrenia||Plasma levels of liver enzymes (alkaline phosphatase) ||Dengue shock syndrome ||Height||Pulmonary function||Cardiovascular disease risk factors||Schizophrenia||Stevens-Johnson syndrome and toxic epidermal necrolysis (SJS-TEN)||Carotid intima media thickness||Diastolic blood pressure||Hypertension||Systolic blood pressure||Blood pressure||Graves' disease||Graves'…	||22075330||22037552||22001757||22001756||21998595||21946350||21943158||21926974||21912425||21909108||21909115||21909115||21909115||21909110||21900946||21841780||21810746||21846871||21801394||21829377||21785125||21743469||21743467||21750679||21738478||21685187||21653640||21665994||21623375||21507922||21533022||21499248||21570397||21490949||21428769||21378990||21378988||21294900||21348951||2120893…
NA	1	120454177	120612276	NOTCH2	0.0111399	1.33676	||Type 2 diabetes	||18372903
NA	21	33784751	33887697	C21orf63	0.0117408	1.45912	NA	NA
NA	1	12079511	12092106	MIIP	0.01241	1.21029	NA	NA
NA	22	18761201	18792992	GGT3P	0.0130215	1.18719	NA	NA
NA	16	12753656	12897744	CPPED1	0.0135363	1.20476	NA	NA
NA	16	68573115	68601038	ZFP90	0.0142195	1.28176	||Reasoning||Ulcerative colitis	||21107309||19915572
NA	6	128029345	128239742	THEMIS	0.0145129	1.28681	NA	NA
NA	NULL	NULL	NULL	FLNA	0.0147	1.3947	NA	NA
NA	4	184018173	184020352	C4orf38	0.0151078	1.16861	NA	NA
NA	14	73393039	73426356	DCAF4	0.015143	1.20281	NA	NA
NA	20	62152132	62153523	PPDPF	0.0156852	1.35765	NA	NA
NA	NULL	NULL	NULL	C2orf46	0.0160818	2.28847	NA	NA
NA	12	14927269	14930934	H2AFJ	0.0166444	1.14909	NA	NA
NA	3	97660660	97691295	MINA	0.0179582	1.24072	NA	NA
NA	NULL	NULL	NULL	CCNYL3	0.0184508	1.15234	NA	NA
NA	15	52599479	52821247	MYO5A	0.0187993	1.51115	NA	NA
NA	5	76011867	76031594	F2R	0.0202789	1.31014	NA	NA
NA	12	69201970	69239211	MDM2	0.0231173	1.2661	NA	NA
NA	NULL	NULL	NULL	PNP	0.024294	1.351	NA	NA
NA	5	58264865	59783892	PDE4D	0.0258317	1.30255	||Esophageal cancer||Asthma||Sleepiness||Neuroticism	||21642993||19426955||17903308||17667963
NA	NULL	NULL	NULL	POC1B	0.0271086	1.26002	NA	NA
NA	2	48796158	48906746	STON1-GTF2A1L	0.0275132	1.46575	NA	NA
ENSG00000147507	8	56792385	56923936	LYN	0.0287374	2.21079	NA	NA
NA	6	18155618	18224084	KDM1B	0.0287649	1.12874	NA	NA
NA	16	67209505	67217943	KIAA0895L	0.0300637	1.34357	NA	NA
NA	NULL	NULL	NULL	CXorf38	0.0307265	1.17261	NA	NA
NA	9	77597874	77643310	C9orf41	0.0307592	1.24517	NA	NA
NA	2	128293377	128395302	MYO7B	0.0312834	1.03414	NA	NA
NA	11	6897878	6898825	OR10A4	0.0315639	1.10769	NA	NA
NA	10	120352915	120355160	PRLHR	0.0318019	1.07522	NA	NA
NA	6	139693396	139695785	CITED2	0.0335291	1.40255	NA	NA
NA	17	27030533	27038872	PROCA1	0.0335645	1.0693	NA	NA
NA	15	34261088	34357287	CHRM5	0.0337828	1.15404	NA	NA
NA	2	121549856	121750228	GLI2	0.0379692	1.14934	||Erectile dysfunction and prostate cancer treatment	||20932654
NA	16	31724549	31806190	ZNF720	0.0397988	1.20348	NA	NA
NA	1	204391758	204463852	PIK3C2B	0.0402484	1.12663	NA	NA
NA	1	167905907	168045079	DCAF6	0.0404356	1.20732	NA	NA
NA	9	5765075	5833081	ERMP1	0.0413629	1.16343	NA	NA
NA	2	201170603	201346982	SPATS2L	0.04158	1.45111	NA	NA
NA	9	19376253	19380235	RPS6	0.0425956	1.19249	NA	NA
NA	2	238536223	238690288	LRRFIP1	0.042862	1.18782	NA	NA
NA	17	27888310	27894048	ABHD15	0.0432614	1.33218	NA	NA
NA	11	47593749	47600567	KBTBD4	0.0440971	1.22753	NA	NA
NA	10	102246402	102289636	SEC31B	0.0441733	1.33777	NA	NA
NA	1	5922869	6052531	NPHP4	0.0446224	1.11576	NA	NA
NA	NULL	NULL	NULL	PPM1N	0.0446446	1.2187	NA	NA
NA	21	45719924	45747260	PFKL	0.0450607	1.22316	NA	NA
NA	1	155216996	155225274	FAM189B	0.0451525	1.1205	NA	NA
NA	2	197697728	197791454	PGAP1	0.046667	1.61561	NA	NA
NA	1	202696532	202777549	KDM5B	0.046727	1.16137	NA	NA
ENSG00000162647	1	109633402	109639553	TMEM167B	0.0483407	1.14243	NA	NA
NA	1	40306707	40349177	TRIT1	0.0483764	1.20594	NA	NA
NA	3	48488140	48507708	ATRIP	0.0488471	1.16894	NA	NA
NA	1	27425300	27481451	SLC9A1	0.0491943	1.17309	NA	NA
NA	8	107282472	107764917	OXR1	0.0494662	1.45269	NA	NA
